# Supplementary material for: Shared and tailored common bean transcriptomic responses to combined fusarium wilt and water deficit
Source: Hortic Res. 2021 Jul 1;8:149. doi: 10.1038/s41438-021-00583-2 (PMC8245569; doi:10.1038/s41438-021-00583-2)
Supplement: Supplementary file 3 — Supplementary File S1_Raw data and DEGs [file 41438_2021_583_MOESM3_ESM.xlsx]

## Sheet: Raw data
Supplementary File S1A: Raw data of expressed genes, respective gene ID and gene description, fold-change in relation to control sample, p-value and false discovery rate (fdr), raw counts, and normalized counts for each MACE library
Gene ID	description	mapping_type	pvalue_SWD_vs_SCtrl	fdr_SWD_vs_SCtrl	log2FC_SWD_vs_SCtrl	pvalue_SFop_vs_SCtrl	fdr_SFop_vs_SCtrl	log2FC_SFop_vs_SCtrl	pvalue_SFopWD_vs_SCtrl	fdr_SFopWD_vs_SCtrl	log2FC_SFopWD_vs_SCtrl	pvalue_RWD_vs_RCtrl	fdr_RWD_vs_RCtrl	log2FC_RWD_vs_RCtrl	pvalue_RFop_vs_RCtrl	fdr_RFop_vs_RCtrl	log2FC_RFop_vs_RCtrl	pvalue_RFopWD_vs_RCtrl	fdr_RFopWD_vs_RCtrl	log2FC_RFopWD_vs_RCtrl	pvalue_RCtrl_vs_SCtrl	fdr_RCtrl_vs_SCtrl	log2FC_RCtrl_vs_SCtrl	raw_SCtrl1	raw_SCtrl2	raw_SCtrl3	raw_SWD1	raw_SWD2	raw_SWD3	raw_SFop1	raw_SFop2	raw_SFop3	raw_SFopWD1	raw_SFopWD2	raw_SFopWD3	raw_RCtrl1	raw_RCtrl2	raw_RCtrl3	raw_RWD1	raw_RWD2	raw_RWD3	raw_RFop1	raw_RFop2	raw_RFop3	raw_RFopWD1	raw_RFopWD2	raw_RFopWD3	normalized_SCtrl	normalized_SWD
Phvul.001G000400	Chlorophyll A-B binding family protein	genome	0.0351837	0.0890625	0.580498	0.579484	0.847311	-0.00888458	0.914863	0.960831	0.102554	0.764485	0.879569	0.0830114	0.658652	1	-0.0607761	0.828561	0.988918	0.0172469	0.236921	0.553367	0.103299	50	101	61	96	50	89	53	56	50	78	47	48	38	67	42	42	74	158	95	36	29	36	83	43	8.307	12.422
Phvul.001G000500	CDKB2;2 cyclin-dependent kinase B2;2	genome	0.000137118	0.00109218	-1.14382	0.628139	0.871619	-0.0406386	0.293735	0.514282	-0.269418	0.0894765	0.255758	-0.4252	0.619213	1	0.119265	0.796667	0.985829	-0.0541202	0.734897	0.908708	-0.0301143	457	714	391	217	66	241	270	418	458	110	507	368	290	486	412	261	334	962	740	401	324	363	561	322	61.205	27.699
Phvul.001G000600	RAD3-like DNA-binding helicase protein	genome	0.486615	0.638069	-0.0558153	0.857614	0.962354	0.190202	0.869495	0.936485	0.0580482	0.175589	0.38749	-0.319804	0.415339	1	0.195385	0.856067	0.990512	0.103424	0.870523	0.960913	-0.22349	34	49	32	31	18	33	26	30	43	14	32	45	24	46	30	25	36	80	60	43	27	41	55	21	4.506	4.335
Phvul.001G000700	NAD(P)-binding Rossmann-fold superfamily protein	genome	0.00371761	0.0151795	-0.214489	0.00121588	0.0266537	-0.327014	0.00338317	0.0304862	-0.286523	0.744645	0.867226	0.215386	0.642273	1	-0.0914284	0.102965	0.672378	-0.174611	0.00218862	0.0249961	0.280234	243	442	334	284	116	251	156	238	219	214	211	210	159	259	207	194	327	756	344	177	145	146	296	161	39.928	34.412
Phvul.001G000800	ATOPR1,OPR1 12-oxophytodienoate reductase 1	genome	0.00234743	0.0105266	1.73994	0.344827	0.700993	0.657326	0.0138256	0.0787789	1.46246	0.00147333	0.0179806	1.60109	0.741873	1	0.247451	0.0116924	0.251205	1.0031	2.31327e-08	1.36462e-06	-2.87797	8	9	4	17	17	18	8	7	10	16	13	15	26	52	37	44	92	478	101	35	19	61	120	70	0.823	2.749
Phvul.001G000900	Protein kinase superfamily protein	genome	1	NA	NA	1	NA	NA	0.15645	NA	NA	1	NA	NA	1	NA	NA	1	NA	NA	1	NA	NA	0	0	0	0	0	0	0	0	0	2	0	0	0	0	0	0	0	0	0	0	0	0	0	0	0	0
Phvul.001G001000	CAT2 catalase 2	genome	0.0200287	0.0572835	0.746442	0.455851	0.775155	0.335902	0.0999603	0.27225	0.65987	0.274919	0.507273	0.381744	0.412819	1	0.403855	0.789022	0.9854	0.0837898	0.123683	0.393501	-0.637775	630	1132	742	921	1472	721	740	812	833	1508	819	680	663	1099	1140	1367	1983	3304	2832	935	592	1030	1340	979	98.117	164.606
Phvul.001G001100	BTB/POZ domain-containing protein	genome	0.00442609	0.0173541	1.38952	0.37647	0.724854	0.54938	0.0843276	0.247042	1.07911	0.162781	0.370331	0.751425	0.154946	1	0.928556	0.448899	0.938001	0.45931	0.54953	0.812283	-0.437514	82	160	103	96	459	115	141	121	119	334	145	75	94	110	144	242	319	470	497	134	121	142	225	154	13.518	35.416
Phvul.001G001200	Tetratricopeptide repeat (TPR)-like superfamily protein	genome	0.86472	0.922216	0.229674	0.804836	0.94208	0.0993866	0.401672	0.615981	-0.0237665	0.979326	0.990326	0.122382	0.359927	1	0.180364	0.627119	0.967021	-0.0594459	0.896967	0.970386	-0.159314	63	73	78	72	45	69	52	63	58	42	54	64	42	73	63	55	97	189	120	63	46	38	84	64	8.385	9.832
Phvul.001G001300	OPCL1 OPC-8:0 CoA ligase1	genome	0.148874	0.271681	0.344134	0.729697	0.91527	0.0751371	0.384157	0.601089	0.0119611	0.059893	0.19909	-0.271132	0.00904877	0.981887	-0.343549	0.000253253	0.0205593	-0.485373	0.0218214	0.13294	0.144009	895	1423	867	1146	796	1055	686	914	932	899	842	700	463	915	769	631	1146	1354	1100	481	340	443	753	474	124.801	158.421
Phvul.001G001400	Ubiquitin-like superfamily protein	genome	0.188409	0.324207	0.0673764	0.816329	0.947811	0.110657	0.455827	0.662794	0.0754567	0.7358	0.862456	0.106757	0.479123	1	-0.0555096	0.475131	0.943817	-0.0120143	0.737564	0.910151	-0.130762	385	590	391	424	247	390	310	420	383	386	368	340	283	466	365	354	567	1190	645	328	244	350	541	312	53.525	56.084
Phvul.001G001500	sks5 SKU5 similar 5	genome	1.16145e-06	2.5249e-05	-1.5713	0.00303416	0.0490696	-0.977036	0.000674593	0.0102799	-1.15971	0.00171907	0.0197558	-1.14039	0.746228	1	0.0207406	0.0984426	0.663435	-0.601343	0.380371	0.692651	0.214352	823	1432	896	363	107	316	334	422	452	168	442	462	665	833	525	440	375	800	994	794	542	594	502	356	123.469	41.548
Phvul.001G001600	Pseudouridine synthase family protein	genome	0.609388	0.738449	0.317822	0.846116	0.958422	0.0793263	0.204255	0.417428	0.534703	0.807926	0.902483	0.115062	0.919998	1	-0.00917045	0.994543	1	0.0402187	0.00711691	0.0601681	-0.991353	28	31	20	26	24	23	15	23	25	36	22	29	19	47	51	24	61	138	70	29	33	36	65	30	3.096	3.859
Phvul.001G001700	Prolyl oligopeptidase family protein	genome	0.000115631	0.000951336	-0.842243	0.392776	0.735572	-0.0886105	0.690673	0.829795	0.0100064	0.177921	0.390286	-0.26619	0.595179	1	0.168482	0.317663	0.882334	0.338894	0.0417852	0.204926	-0.63699	92	147	102	62	18	61	58	78	106	56	95	110	130	151	114	126	172	280	270	141	93	157	256	131	13.362	7.453
Phvul.001G001800	NA	genome	1	NA	NA	1	NA	NA	1	NA	NA	0.632433	NA	-0.596422	0.235605	NA	-1.18484	0.453586	NA	-0.711324	0.010178	NA	NA	0	0	0	0	0	0	0	0	0	0	0	0	0	4	2	1	3	3	2	1	0	0	2	2	0	0
Phvul.001G001900	AMY2,ATAMY2 alpha-amylase-like 2	genome	0.00816177	0.0282637	1.10637	0.00188622	0.0356957	1.23681	0.000833254	0.0118733	1.34198	0.935281	0.968362	0.0613647	0.545628	1	-0.0356393	0.247989	0.8477	0.511865	0.950365	0.98735	-0.186942	448	359	245	551	422	706	518	803	550	1213	403	411	235	354	303	331	428	879	655	199	134	258	760	367	41.222	88.752
Phvul.001G002000	ATGSTF5,ATGSTF8,GST6,GSTF8 glutathione S-transferase phi 8	genome	0.00128342	0.00654652	2.14443	0.266095	0.63104	0.964712	0.0116134	0.0703663	2.00321	0.444992	0.665957	0.660584	0.314952	1	0.879627	0.361181	0.905629	0.619307	0.48005	0.763803	-0.718068	126	161	117	173	998	153	176	204	215	899	180	152	106	175	214	245	367	765	702	169	163	298	294	236	15.83	69.987
Phvul.001G002100	ATCDSP32,CDSP32 chloroplastic drought-induced stress protein of 32 kD	genome	0.589933	NA	-0.41913	0.694324	NA	-0.178122	0.363845	NA	1.03233	0.00181318	NA	4.21752	0.940396	NA	-0.204359	0.0357808	NA	3.5667	0.10007	0.348667	2.7356	6	1	2	0	3	2	2	3	1	6	2	6	1	0	0	2	19	12	0	1	0	1	9	3	0.353	0.264
Phvul.001G002200	NA	genome	9.00257e-06	0.000123708	1.9916	0.0792017	0.345102	0.809855	0.0661811	0.212913	0.844228	0.161172	0.367982	0.648032	0.605987	1	-0.149967	0.550349	0.961327	0.339582	0.690868	0.887832	-0.26628	140	282	154	883	212	603	185	250	327	327	233	226	143	189	184	116	790	517	313	103	112	113	358	240	22.57	89.756
Phvul.001G002300	LYR family of Fe/S cluster biogenesis protein	genome	0.740917	0.836226	0.266347	0.605284	0.861056	0.325506	0.836346	0.917907	0.186413	0.966408	0.983325	0.206817	0.601999	1	0.169784	0.343801	0.900323	0.346778	0.00215849	0.024759	-1.23752	6	20	11	13	10	10	5	17	13	10	10	12	17	19	29	15	34	83	44	19	20	26	40	24	1.45	1.744
Phvul.001G002400	Tetrapyrrole (Corrin/Porphyrin) Methylases	genome	0.0200529	0.0573165	-0.1097	0.29484	0.658509	0.250757	0.143206	0.337391	-0.0402346	0.00350865	0.0313579	-0.20052	0.309219	1	0.101531	0.123443	0.710565	0.23276	0.09307	0.334784	0.0438949	273	396	232	239	143	237	228	324	257	218	256	192	157	261	233	147	277	573	411	201	181	239	382	212	35.305	32.72
Phvul.001G002600	LYR family of Fe/S cluster biogenesis protein	genome	0.214313	0.356389	0.694539	0.41734	0.751501	-0.331158	0.931059	0.969118	0.0731907	0.0753822	0.230276	0.786639	0.669944	1	-0.132224	0.303747	0.874962	0.462011	0.325314	0.646274	-0.587904	5	13	7	11	10	9	5	5	5	8	7	5	6	11	11	11	25	49	20	4	5	10	20	12	0.98	1.586
Phvul.001G002700	EMB975 Tetratricopeptide repeat (TPR)-like superfamily protein	genome	0.054493	0.125982	0.677705	0.480786	0.792238	0.313825	0.125496	0.312084	0.529838	0.210772	0.43351	0.437917	0.267097	1	0.285573	0.0904853	0.645926	0.447496	0.776438	0.924311	-0.234074	25	47	41	59	24	51	29	40	37	50	40	34	21	35	43	30	82	124	74	31	32	40	56	51	4.428	7.083
Phvul.001G002900	CPK29 calcium-dependent protein kinase 29	genome	0.338421	0.495196	0.564634	0.523879	0.817594	-0.22715	0.442718	0.651715	-0.310103	0.881635	0.943219	0.0151545	0.468377	1	-0.446351	0.471478	0.942768	-0.385383	0.359968	0.674417	0.35952	7	20	4	13	9	12	4	7	9	3	6	10	5	8	5	8	8	16	7	4	4	5	6	4	1.215	1.797
Phvul.001G003000	EMB1793 LYR family of Fe/S cluster biogenesis protein	genome	0.0429901	0.104726	-0.0475478	0.0486652	0.262773	-0.078852	0.98379	0.993628	0.146625	0.9848	0.992904	0.143653	0.18523	1	-0.126161	0.952665	0.997933	0.0559581	0.000120688	0.00243477	0.272716	197	293	235	205	130	185	139	200	179	223	222	165	120	181	146	143	220	506	269	119	77	139	227	140	28.408	27.487
Phvul.001G003100	Dihydrodipicolinate reductase, bacterial/plant	genome	8.40427e-07	1.95042e-05	-0.911765	0.458067	0.776768	-0.0222057	0.216386	0.431095	-0.137963	0.0584586	0.1962	-0.21044	0.369768	1	0.172767	0.558425	0.961383	0.205069	0.38675	0.697344	0.0626745	104	179	118	63	24	71	72	122	104	66	117	94	92	96	98	70	111	254	180	103	83	92	166	101	15.713	8.352
Phvul.001G003200	OLI7,RPL5B ribosomal protein L5 B	genome	2.87088e-06	5.09903e-05	-0.542482	0.950179	0.988791	0.126666	0.183571	0.393337	-0.0811291	0.000372213	0.0072023	-0.400503	0.393265	1	0.0437087	0.93653	0.997009	0.0382454	0.0336342	0.178098	0.184177	3032	4347	2728	2001	1040	2103	2265	3498	2564	2108	2673	2481	1714	2460	2452	1473	2256	5105	3614	2289	1851	2169	3330	1910	396.032	271.911
Phvul.001G003300	CPK29 calcium-dependent protein kinase 29	genome	0.86196	0.920272	0.0169273	0.384997	0.732015	0.441711	0.694121	0.831576	-0.0931401	0.387414	0.61751	-0.312627	0.938072	1	0.0727813	0.790162	0.9854	0.0647926	0.0585831	0.254067	0.727029	24	47	9	17	18	25	20	35	27	14	21	22	8	18	10	12	11	28	26	9	8	18	9	14	3.135	3.172
Phvul.001G003400	RING/U-box superfamily protein	genome	0.141664	0.261836	1.6002	0.759963	NA	0.405819	0.160067	NA	1.56336	0.0780623	NA	0.900697	0.43332	NA	0.424472	0.436047	0.935595	0.342411	0.00121305	0.0158941	-2.81521	1	2	1	1	5	3	0	3	1	2	4	3	4	8	9	12	23	34	18	8	6	10	5	14	0.157	0.476
Phvul.001G003500	Alba DNA/RNA-binding protein	genome	5.8018e-07	1.46178e-05	-0.477588	0.000685057	0.0178931	-0.311674	0.000671069	0.0102628	-0.313331	0.000328649	0.00666558	-0.30054	0.696157	1	-0.00285454	0.173675	0.778178	-0.128939	0.0454218	0.2159	0.122541	2115	3306	1916	1564	962	1380	1221	1642	1598	1407	1585	1496	1406	1938	1676	1283	1735	4155	2747	1714	1227	1565	2146	1288	287.493	206.471
Phvul.001G003600	EMB2719,HAP15 PAM domain (PCI/PINT associated module) protein	genome	1.30424e-05	0.000166531	-0.440052	0.0814118	0.350238	-0.108393	0.00166161	0.0190345	-0.314139	0.0251703	0.113205	-0.159252	0.540907	1	0.0645108	0.365856	0.908959	-0.0686729	0.202008	0.510145	0.0353895	271	405	294	211	114	205	185	259	235	165	212	216	215	278	212	192	290	629	414	245	178	207	325	200	38.008	28.016
Phvul.001G003700	ATEXP11,ATEXPA11,ATHEXP ALPHA 1.14,EXP11,EXPA11 expansin 11	genome	6.9169e-05	0.000632205	-2.09077	0.00236585	0.0416371	-1.67042	7.09786e-05	0.00207628	-2.24855	0.0205354	0.0996075	-1.22516	0.646092	1	0.19366	0.18142	0.792794	-0.824352	0.0382231	0.194075	1.11578	982	1687	1026	289	75	279	282	234	360	58	247	286	501	500	269	210	187	559	660	647	342	474	187	120	144.785	33.989
Phvul.001G003800	Peroxidase superfamily protein	genome	0.566922	0.706445	0.392528	0.810349	0.945128	0.0448791	0.932584	0.969423	0.0648394	0.243813	0.473258	0.508439	0.294775	1	0.425293	0.888164	0.991657	-0.0415141	0.00517133	0.0475448	-1.31643	148	218	117	185	122	163	66	93	217	65	157	162	246	467	183	538	490	1215	760	327	279	446	242	260	18.926	24.844
Phvul.001G003900	Protein of unknown function (DUF677)	genome	0.0356322	0.0900734	1.37811	0.0321057	NA	1.35261	0.650309	NA	0.395193	0.195482	NA	1.22777	0.404482	NA	0.723193	0.0355652	0.440235	1.57694	0.59167	0.835544	0.382986	3	9	2	9	7	11	9	6	12	8	2	4	4	2	2	3	6	24	8	6	1	4	16	6	0.549	1.427
Phvul.001G004000	ATCAD9,CAD9 cinnamyl alcohol dehydrogenase 9	genome	0.133743	0.25069	-0.442086	0.229197	0.586843	-0.450921	0.0619958	0.204876	-0.792942	0.2927	0.525485	-0.407772	0.676021	1	0.07283	0.323608	0.887481	-0.426767	0.260947	0.580004	-0.613266	1057	1823	692	957	166	826	497	719	756	142	731	694	1164	1732	1174	1123	1514	2762	2101	1646	1113	1202	1315	780	139.965	103.024
Phvul.001G004030	NA	genome	0.376794	0.534047	-0.141962	0.217226	0.57101	-0.337816	0.654931	0.808918	0.307234	0.480282	0.693665	-0.0743237	0.774693	1	-0.140905	0.493708	0.948716	-0.258376	0.447023	0.741776	-0.425306	20	26	21	12	8	25	14	15	11	25	20	18	19	25	23	16	31	65	32	19	18	24	15	22	2.625	2.379
Phvul.001G004100	winged-helix DNA-binding transcription factor family protein	genome	0.133035	0.249745	0.489951	0.987695	0.998575	0.165197	0.630877	0.793023	0.0458981	0.413191	0.640544	0.34112	0.34809	1	0.215865	0.326149	0.889825	0.283013	0.816504	0.940756	-0.112206	67	72	56	74	55	74	28	72	65	46	52	55	47	56	54	51	94	205	109	59	39	49	101	58	7.641	10.731
Phvul.001G004500	SGNH hydrolase-type esterase superfamily protein	genome	0.809631	NA	-0.155418	0.193249	NA	-2.17608	0.624495	NA	0.619338	0.532019	NA	1.18662	0.195316	NA	1.82103	0.470557	NA	1.20462	0.345837	NA	1.16227	3	2	1	0	3	1	1	0	0	0	2	5	1	1	0	1	2	5	6	1	1	2	3	0	0.235	0.211
Phvul.001G004600	GDSL-like Lipase/Acylhydrolase superfamily protein	genome	1.04964e-05	NA	-3.32602	0.00234943	NA	-2.02753	0.0829352	NA	-1.0373	0.869111	NA	NA	1	NA	NA	0.425977	NA	NA	1.66639e-08	1.02417e-06	NA	18	30	6	2	0	2	5	2	3	1	7	12	0	0	0	1	0	0	0	0	0	1	2	0	2.116	0.211
Phvul.001G004700	NA	genome	2.27136e-07	6.93063e-06	1.02705	0.0449205	0.252256	0.47115	0.0196677	0.0992157	0.535437	0.116395	0.302208	0.371451	0.853638	1	0.00131719	0.506449	0.951809	0.183212	0.495567	0.775971	-0.289162	227	341	278	508	321	449	255	350	280	379	280	273	172	292	306	239	630	884	503	217	155	202	484	266	33.15	67.555
Phvul.001G004800	TUB1 tubulin beta-1 chain	genome	7.8134e-06	0.0001109	-0.840747	0.0763389	0.339165	-0.296084	0.00697787	0.0499236	-0.521352	0.0265061	0.116957	-0.454909	0.94625	1	-0.0246135	0.385501	0.918816	-0.152371	0.337012	0.656196	0.105308	506	888	534	337	119	342	311	426	448	287	374	360	406	552	377	411	400	903	719	465	306	440	559	309	75.547	42.182
Phvul.001G004900	Protein of unknown function (DUF668)	genome	0.000410623	0.00264685	1.1257	0.466772	0.781604	0.301632	0.232626	0.448848	0.47946	0.849901	0.927131	0.087971	0.505679	1	-0.126714	0.492407	0.948488	-0.113944	0.289323	0.609892	-0.454003	180	338	269	529	359	385	254	257	221	405	235	194	185	302	316	258	576	668	488	218	129	117	412	279	30.838	67.291
Phvul.001G005000	Pathogenesis-related thaumatin superfamily protein	genome	0.439908	0.595059	0.336083	0.0485019	0.262273	0.495971	0.190781	0.401756	0.372402	0.100594	0.274759	0.478166	0.933184	1	0.0923102	0.545111	0.95971	0.181538	7.58695e-07	3.07842e-05	-1.13206	133	272	93	202	70	194	154	170	206	189	166	135	247	314	252	322	616	1055	574	234	176	277	434	293	19.514	24.633
Phvul.001G005100	ATTLP1,TLP1 THAUMATIN-LIKE PROTEIN 1	genome	0.977151	0.987091	0.206386	0.17653	0.517537	0.728122	0.126601	0.313731	0.747873	0.172143	0.382729	-0.630981	0.86993	1	0.112277	0.564848	0.961383	0.292035	0.793305	0.93126	-0.221423	17	38	21	28	7	30	10	54	31	31	38	28	21	28	17	22	25	28	48	12	21	25	37	26	2.978	3.436
Phvul.001G005200	AtHsp90-7,AtHsp90.7,HSP90.7,SHD Chaperone protein htpG family protein	genome	3.11281e-09	2.46338e-07	-1.07103	0.738537	0.919223	0.05279	0.0993397	0.271204	-0.247185	0.000298755	0.00619252	-0.696608	0.316713	1	0.127069	0.67922	0.974364	0.158447	0.0612453	0.260895	0.282112	2173	3718	2229	1222	438	1205	1655	2777	1924	1408	1969	1823	1411	1888	1675	1135	1413	2853	2811	1896	1460	1801	2778	1466	318.174	151.444
Phvul.001G005400	Transcription elongation factor (TFIIS) family protein	genome	0.0278276	0.0739648	0.581304	0.516277	0.812885	0.268658	0.248713	0.466794	0.389202	0.595514	0.777483	0.132515	0.471276	1	-0.101451	0.909742	0.994005	0.0162932	0.704272	0.894359	-0.269283	122	172	146	181	161	146	119	145	136	188	136	114	78	162	155	159	232	371	257	81	80	98	208	129	17.241	25.796
Phvul.001G005500	ATSYTB,NTMC2T1.2,NTMC2TYPE1.2,SYT2,SYTB Calcium-dependent lipid-binding (CaLB domain) family protein	genome	0.0919628	0.188694	0.93816	0.391126	0.734875	-0.298591	0.398384	0.613125	-0.269564	0.243923	0.473424	-0.810873	0.420607	1	-0.380879	0.23761	0.843609	-0.618341	0.559553	0.818464	-0.542361	101	84	110	54	299	66	44	77	60	121	32	33	100	121	99	93	124	104	168	57	54	48	105	74	11.559	22.148
Phvul.001G005600	Family of unknown function (DUF572)	genome	0.00444091	0.0173936	0.575144	0.715126	0.910696	0.0682632	0.430738	0.641901	0.248845	0.00118199	0.0155383	0.551623	0.356874	1	0.221187	0.59137	0.96235	0.128656	0.446742	0.741637	-0.0336921	194	303	164	282	203	245	132	193	198	254	168	175	118	202	184	259	389	652	410	158	99	157	276	167	25.901	38.588
Phvul.001G005700	NA	genome	1.35416e-05	0.000172006	-0.487754	0.232248	0.591539	-0.0298808	0.000710415	0.0106838	-0.364401	0.0711131	0.222059	-0.103925	0.497871	1	-0.112702	0.336274	0.896772	-0.0872593	0.184576	0.487489	0.0245575	130	171	136	98	50	83	81	118	124	87	102	69	78	129	113	74	138	312	173	93	70	90	162	76	17.123	12.211
Phvul.001G005900	PGP13 P-glycoprotein 13	genome	0.96742	0.981093	0.255975	0.879931	0.967948	0.230476	0.60128	0.771677	-0.177035	0.475201	0.69009	0.439293	0.431626	1	0.444798	0.597897	0.96235	0.275445	0.758619	0.918273	0.0459984	19	26	16	29	2	23	11	16	27	4	19	18	17	21	6	24	32	49	35	19	14	22	16	20	2.39	2.854
Phvul.001G006000	VPS35B VPS35 homolog B	genome	0.106952	0.211909	0.608645	0.636207	0.875658	0.0119561	0.703177	0.837304	0.264368	0.718584	0.85288	0.0469495	0.889599	1	-0.0749193	0.766448	0.982698	0.164732	0.987265	0.996617	-0.168279	26	32	34	35	35	34	17	25	28	28	32	24	21	23	33	27	31	82	37	25	21	21	48	25	3.605	5.497
Phvul.001G006300	GASA1 GAST1 protein homolog 1	genome	0.0189456	0.0548208	-1.05103	0.473551	0.786712	-0.226471	0.0511653	0.182507	-0.736586	0.148566	0.350844	-0.531405	0.594659	1	0.166076	0.764183	0.982448	-0.174975	0.000217089	0.00395052	1.57061	1048	1469	745	287	536	344	694	655	755	910	262	316	267	422	129	210	173	613	465	362	215	334	248	207	127.818	61.688
Phvul.001G006700	Gibberellin-regulated family protein	genome	0.489145	0.640288	-0.111392	2.83503e-09	1.43896e-06	2.22952	2.95932e-08	4.9821e-06	2.08956	0.958229	0.979709	0.11598	0.876691	1	0.109766	0.0202654	0.334231	0.987323	0.0187929	0.120082	-0.990948	26	36	40	27	23	20	65	136	160	133	128	69	50	56	45	49	91	148	109	30	46	60	210	56	3.997	3.7
Phvul.001G006800	NA	genome	0.25075	0.399986	0.543121	0.373174	0.722937	-0.237631	0.677827	0.822912	-0.0384343	0.113286	0.296386	0.631073	0.509797	1	0.223176	0.384949	0.918681	0.362761	0.854238	0.95563	-0.103017	17	51	32	45	24	39	19	24	21	21	39	14	9	38	33	26	79	113	62	22	22	24	63	25	3.918	5.709
Phvul.001G006900	SNARE-like superfamily protein	genome	5.74463e-06	8.68008e-05	-0.255223	0.024017	0.176695	-0.0761901	0.0121698	0.0725651	-0.0932145	0.000482203	0.00856525	-0.216142	0.362774	1	-0.0700662	0.118752	0.705142	-0.0896021	4.62071e-06	0.000154577	0.25707	1029	1592	1021	879	624	759	722	914	971	907	862	826	598	979	693	656	936	1847	1345	662	448	599	1083	641	142.708	119.569
Phvul.001G007000	HXK3 hexokinase 3	genome	5.46589e-09	3.79336e-07	-0.836792	0.101557	0.391751	-0.136374	4.36317e-06	0.000246065	-0.646144	0.000132606	0.00359579	-0.612123	0.623584	1	-0.0948927	0.0221096	0.35018	-0.373841	9.02492e-05	0.00189897	0.503584	128	198	127	85	34	69	87	120	104	66	89	65	65	105	68	64	78	132	132	65	56	53	92	55	17.75	9.938
Phvul.001G007100	C2H2-like zinc finger protein	genome	0.263577	0.414814	-0.0325652	0.00382823	0.0574525	-0.386125	4.9278e-06	0.00027021	-0.697008	0.0890855	0.255055	-0.150456	0.505121	1	-0.088968	0.0239039	0.36474	-0.389147	0.100288	0.349108	0.143725	337	519	332	308	211	342	199	267	220	141	195	221	225	330	246	218	331	721	472	231	152	243	256	167	46.551	45.512
Phvul.001G007200	eukaryotic initiation factor 3 gamma subunit family protein	genome	0.000947131	0.00513097	-0.37778	0.487818	0.796273	0.0246291	0.0794154	0.238529	-0.161732	0.0254507	0.113686	-0.234642	0.959313	1	-0.0108686	0.88386	0.99107	0.0382162	0.000884088	0.0123019	0.421681	172	261	191	125	67	164	122	188	169	114	167	143	95	126	126	84	137	298	196	110	85	116	181	91	24.451	18.818
Phvul.001G007300	Abscisic acid-responsive (TB2/DP1, HVA22) family protein	genome	0.659167	0.778029	0.0029491	0.397868	0.738819	-0.0615047	0.439757	0.64948	-0.0243788	0.608604	0.785456	-0.0505319	0.669468	1	0.186057	0.0429988	0.482886	0.48175	0.182817	0.484699	-0.411789	177	287	197	149	186	156	152	173	153	194	157	143	179	246	230	255	295	563	527	166	153	255	478	263	25.901	25.954
Phvul.001G007400	SAD1 Small nuclear ribonucleoprotein family protein	genome	1.6746e-05	0.000204106	-0.519374	0.0435153	0.247526	-0.18643	0.0875033	0.252387	-0.139778	0.0190523	0.0951172	-0.262402	0.0928867	1	0.234618	0.906485	0.99356	0.0755375	0.449084	0.742517	-0.0479572	278	425	345	219	111	212	175	239	281	184	302	237	193	322	292	219	298	667	546	312	220	267	443	216	41.065	28.65
Phvul.001G007500	DnaJ/Hsp40 cysteine-rich domain superfamily protein	genome	0.531763	0.676936	0.337157	0.429774	0.760463	-0.286005	0.663171	0.814014	0.301093	0.403051	0.631592	0.670008	0.837468	1	0.144152	0.411567	0.928094	0.381233	0.792293	0.930899	-0.228639	16	33	14	16	25	18	11	12	16	29	14	16	15	20	20	16	28	110	53	11	5	26	30	22	2.469	3.119
Phvul.001G007600	NA	genome	0.0145976	0.0445913	0.592382	0.3058	0.667179	-0.0807516	0.829329	0.913911	0.189865	0.754127	0.873318	0.0641839	0.664187	1	-0.0404659	0.535039	0.958473	-0.0751038	0.471535	0.757921	-0.289686	102	164	125	150	156	131	82	94	103	151	106	82	97	131	128	114	189	352	225	97	71	122	160	86	15.321	23.1
Phvul.001G007700	Translation elongation factor EF1B/ribosomal protein S6 family protein	genome	8.69728e-09	5.49828e-07	-0.613507	0.160476	0.495152	-0.061906	0.0538669	0.188159	-0.14495	0.000142505	0.00376117	-0.419369	0.635881	1	-0.0257917	0.60859	0.96452	-0.0187957	0.139501	0.421148	0.0592762	1966	3076	2025	1380	697	1347	1331	1993	1785	1449	1737	1672	1338	1980	1734	1274	1726	3648	2605	1701	1328	1540	2459	1431	276.913	180.992
Phvul.001G007800	ATLOG1,LOG1 Putative lysine decarboxylase family protein	genome	0.0645069	0.143334	0.680357	0.00291262	0.0478864	-0.676893	0.0168894	0.0899694	-0.497361	0.014123	0.0782658	0.816713	0.489378	1	-0.137598	0.0799385	0.610879	-0.505734	0.00740045	0.0618334	0.482273	689	1533	1407	1965	839	1507	585	647	481	581	758	615	302	963	670	781	1411	3806	1242	451	304	467	619	398	142.199	227.879
Phvul.001G007900	AtXRN3,XRN3 5\'-3\' exoribonuclease 3	genome	0.00270498	0.0117981	0.659343	0.411565	0.747002	0.278892	0.146335	0.341874	0.373961	0.0725317	0.22483	0.380905	0.960133	1	0.0565424	0.50485	0.951207	0.182962	0.425458	0.726592	-0.294747	156	215	162	253	143	228	125	207	156	215	137	173	122	194	171	187	352	577	336	143	96	122	307	173	20.885	32.985
Phvul.001G008000	Plant protein of unknown function (DUF869)	genome	0.0144861	0.0443122	-0.370274	0.203075	0.555155	-0.150834	0.0301226	0.130277	-0.388406	0.60251	0.782334	-0.0753022	0.870092	1	0.064441	0.666366	0.971187	-0.0459298	0.424707	0.72606	-0.34685	404	487	361	268	135	315	218	274	359	141	285	301	356	461	369	430	601	950	756	390	262	357	544	350	49.058	37.953
Phvul.001G008100	SAUR-like auxin-responsive protein family	genome	0.621043	NA	NA	0.623507	NA	NA	0.618885	NA	NA	0.506314	NA	-0.807355	0.926479	NA	0.143735	0.0315123	NA	NA	0.115752	NA	-2.42884	0	0	1	0	0	0	0	0	0	0	0	0	1	2	1	1	1	2	4	1	0	0	0	0	0.039	0
Phvul.001G008200	ARF5,IAA24,MP Transcriptional factor B3 family protein / auxin-responsive factor AUX/IAA-related	genome	0.634385	0.759082	0.284237	3.03367e-06	0.000349137	1.65512	1.12695e-07	1.43922e-05	1.8604	0.305362	0.538533	-0.311896	0.804263	1	0.227318	0.259388	0.856451	0.468115	4.86955e-05	0.00112493	-1.46208	45	68	41	43	44	52	86	162	118	216	123	86	77	94	145	102	148	198	281	65	74	88	259	129	6.034	7.348
Phvul.001G008300	ARF5,IAA24,MP Transcriptional factor B3 family protein / auxin-responsive factor AUX/IAA-related	genome	0.897263	NA	0.0182622	0.796671	NA	0.405819	0.816947	NA	0.39188	0.789298	NA	-0.0846122	0.330204	NA	1.03607	0.613179	NA	-0.703868	0.941893	NA	-0.00916	1	2	1	2	0	1	2	2	0	2	1	1	2	0	1	1	1	3	4	2	1	1	0	1	0.157	0.159
Phvul.001G008400	S-adenosyl-L-methionine-dependent methyltransferases superfamily protein	genome	0.00756544	0.0265878	-1.6283	0.470654	NA	-0.237933	0.00764448	NA	-1.66517	0.107269	NA	-0.81681	0.260768	NA	-0.723323	0.504934	0.951207	-0.316797	0.505617	0.783353	0.218962	6	12	7	3	1	2	3	6	7	2	2	2	8	5	3	3	4	9	4	3	4	5	7	2	0.98	0.317
Phvul.001G008500	60S acidic ribosomal protein family	genome	2.45371e-05	0.000276971	-1.20112	0.234986	0.594611	-0.272579	0.0327794	0.137373	-0.615867	0.00656015	0.0473762	-0.741018	0.548644	1	0.0558706	0.746163	0.98108	-0.0585837	0.826773	0.94465	-0.0694822	519	734	487	210	54	297	313	444	330	154	354	355	367	467	526	227	357	848	649	540	416	423	621	378	68.18	29.654
Phvul.001G008600	EMB2733,ESP3 RNA helicase family protein	genome	0.0166184	0.0494862	0.452798	0.133728	0.450946	0.309206	0.494965	0.692622	0.216724	0.542648	0.740859	0.0246604	0.838643	1	-0.026108	0.712752	0.97737	-0.016357	0.10679	0.362069	0.0354433	193	326	235	316	192	257	196	289	220	253	216	197	118	228	202	177	280	524	341	131	139	148	259	183	29.545	40.438
Phvul.001G008900	CYP71B36 cytochrome P450, family 71, subfamily B, polypeptide 36	genome	0.0187917	0.0544975	1.64791	0.0597836	0.295425	1.22044	0.0103927	0.0651229	1.59148	0.831674	0.916546	0.427606	0.788385	1	-0.109359	0.401958	0.923558	0.716332	0.0299752	0.165107	1.28036	15	21	26	89	9	46	32	36	41	53	40	49	6	10	3	2	2	41	13	4	3	6	18	10	2.429	7.612
Phvul.001G009000	Basic-leucine zipper (bZIP) transcription factor family protein	genome	0.666579	0.783359	0.270337	0.338829	0.695758	0.272418	0.217687	0.432469	-0.0410848	0.230262	0.456215	-0.0935574	0.153424	1	-0.183125	0.0112017	0.245946	-0.32664	0.204522	0.514075	-0.347542	200	284	205	266	108	242	182	236	210	201	147	161	162	253	238	203	336	538	371	156	126	131	258	178	26.998	32.562
Phvul.001G009100	Histone superfamily protein	genome	0.000196328	0.00145771	0.708955	0.245816	0.60771	0.293362	0.115631	0.297146	0.379	0.00543404	0.0418385	0.466732	0.180405	1	0.29108	0.256571	0.855271	0.219165	0.749787	0.914626	-0.215967	2934	5070	3578	5282	4035	4717	3172	3907	3632	5107	3207	3134	2266	4228	3526	4750	7584	12035	8590	3099	2230	3186	6034	3481	453.828	741.836
Phvul.001G009200	glyoxal oxidase-related protein	genome	0.0111642	0.0361087	-1.85291	0.0967427	NA	-1.17869	0.000583524	NA	-3.3013	0.0850137	NA	1.53952	0.844836	NA	0.108657	0.82586	0.988748	-0.293239	0.0241896	0.143144	1.69173	13	20	6	3	0	5	7	3	3	0	0	3	4	3	2	7	15	24	9	2	0	1	0	7	1.528	0.423
Phvul.001G009300	LDL3 LSD1-like 3	genome	0.0640641	0.142523	0.410951	0.914832	0.978585	0.143853	0.478062	0.680466	0.230267	0.322009	0.554535	0.236544	0.619578	1	0.0737682	0.635613	0.96888	0.109895	0.79454	0.931522	-0.19567	125	172	118	158	105	146	105	122	119	133	111	126	81	127	146	128	216	390	227	112	84	110	188	118	16.261	21.62
Phvul.001G009400	alpha/beta-Hydrolases superfamily protein	genome	0.973766	0.9853	0.209311	0.720656	0.912459	0.261427	0.847926	0.923861	0.212341	0.0786099	0.236662	0.702021	0.601192	1	0.240001	0.398991	0.922693	0.348235	0.377167	0.68985	-0.492048	12	16	14	19	5	12	15	12	11	9	15	13	15	19	10	18	45	63	34	17	8	22	25	14	1.646	1.903
Phvul.001G009500	ARC6 Chaperone DnaJ-domain superfamily protein	genome	0.000145297	0.00114612	-0.409376	0.812913	0.946454	0.0988576	0.0100894	0.0639633	-0.242566	0.719457	0.853111	0.0921457	0.197712	1	-0.155262	0.00269827	0.10488	-0.354642	0.000103892	0.00215009	-0.68172	92	142	110	72	42	78	78	109	91	74	89	58	94	172	145	124	202	445	233	105	81	99	161	90	13.479	10.149
Phvul.001G009600	glycine-rich protein	genome	0.447898	NA	-1.1486	0.787353	NA	0.408885	0.273981	NA	1.13471	0.273242	NA	0.771059	0.147299	NA	1.2578	0.568866	NA	0.529006	0.619627	0.849227	-0.647045	1	2	3	0	1	1	2	4	0	2	1	7	2	2	3	8	6	7	12	6	1	5	4	2	0.235	0.106
Phvul.001G009700	STH2 salt tolerance homolog2	genome	9.8013e-06	0.00013294	1.04173	0.437549	0.763379	-0.0556464	0.6432	0.801569	0.207072	1.34568e-08	3.86054e-06	1.34003	0.816722	1	0.0514306	0.240403	0.843609	0.222408	0.884021	0.966128	-0.194173	316	548	286	756	378	621	235	259	341	354	360	295	200	446	334	582	935	2849	737	256	160	390	514	341	45.062	92.769
Phvul.001G009800	SRS5 SHI-related sequence 5	genome	0.0144112	0.0441323	-0.933935	0.436521	0.76309	-0.16766	0.570455	0.748321	-0.0848889	0.280095	0.512393	-0.265387	0.990481	1	-0.0132832	0.69999	0.976265	0.157136	0.920014	0.976634	-0.16644	24	28	15	5	3	18	8	18	19	15	21	12	8	28	20	8	22	52	35	17	11	26	30	12	2.625	1.374
Phvul.001G009900	RD19,RD19A Papain family cysteine protease	genome	0.0926518	0.189807	0.425247	0.989138	0.998829	0.104213	0.782141	0.886397	0.185845	0.384363	0.615422	0.286345	0.449981	1	-0.0267994	0.422224	0.931711	-0.144089	0.529888	0.799765	-0.0350585	14206	25719	17574	20081	19823	17330	13990	17022	15629	21227	15049	13436	9497	17025	17360	15765	26628	51786	31120	11172	6611	11189	18828	13225	2253.04	3025.38
Phvul.001G010000	RPD1 Ubiquitin carboxyl-terminal hydrolase family protein	genome	0.000174991	0.00132981	-0.783393	0.274402	0.638551	-0.141572	0.048642	0.176778	-0.405446	0.0268113	0.117842	-0.485254	0.923828	1	-0.0720554	0.862512	0.990572	0.0369	0.00012104	0.00244001	0.905197	260	365	255	156	43	180	144	250	208	108	212	185	94	128	128	73	127	240	168	115	95	92	194	105	34.482	20.034
Phvul.001G010100	WAT1 Walls Are Thin 1	genome	2.66353e-08	1.33785e-06	-1.67457	0.000224951	0.00834897	1.38235	0.170191	0.375989	0.588111	0.0673619	0.215	-0.783725	0.536334	1	0.265803	0.156566	0.757187	0.489057	0.854593	0.955703	-0.248748	2420	2987	1255	605	324	618	2585	5676	4845	2145	3183	2284	1389	3104	1403	2079	1421	2527	5020	1530	1498	2608	4161	2242	261.043	81.774
Phvul.001G010200	NA	genome	8.18792e-07	1.91632e-05	1.17466	0.0741909	0.333093	0.483016	0.39362	0.609682	0.308957	0.0207565	0.100262	0.524431	0.85022	1	0.174037	0.527582	0.958307	-0.132213	0.0295201	0.163558	-0.610028	158	239	151	378	194	345	170	199	209	235	123	158	145	271	207	300	459	818	526	171	101	197	243	179	21.473	48.473
Phvul.001G010300	EMB1687 ribonuclease P family protein / Rpp14 family protein	genome	0.104965	0.208904	0.564401	0.0293576	0.197597	0.660037	0.274897	0.495386	0.409628	0.531255	0.733039	0.239034	0.133568	1	0.280242	0.0499696	0.510184	0.424701	3.37192e-05	0.000823596	-1.12538	34	42	28	48	31	35	34	55	35	33	43	29	34	66	69	62	93	196	121	53	59	61	106	80	4.075	6.026
Phvul.001G010400	Integrase-type DNA-binding superfamily protein	genome	0.67381	NA	NA	0.676053	NA	NA	0.313347	NA	1.99072	0.00819381	NA	-2.81079	0.00549819	NA	-3.19411	0.0284884	NA	-2.11776	0.00622455	NA	-3.43227	0	0	1	0	0	0	0	0	0	1	2	0	5	1	2	0	1	1	1	0	0	1	0	1	0.039	0
Phvul.001G010500	ATOBGC,CPSAR1,EMB269 GTP1/OBG family protein	genome	0.5394	0.683846	0.277478	0.299176	0.662215	0.32331	0.101704	0.274994	0.439086	0.233486	0.460247	0.374707	0.903382	1	-0.0176833	0.851054	0.990177	0.105161	0.427647	0.727908	-0.302851	49	84	64	69	50	58	54	74	58	74	69	60	44	62	75	55	114	244	108	50	45	51	109	52	7.719	9.356
Phvul.001G010600	LisH and RanBPM domains containing protein	genome	0.769585	NA	-0.0535384	0.270264	NA	-0.81526	0.155291	NA	-1.08944	0.923801	NA	NA	0.718901	NA	NA	0.479817	NA	NA	0.00210801	NA	NA	2	6	6	1	3	6	3	1	2	0	5	0	0	0	0	0	1	0	0	1	0	1	0	1	0.549	0.529
Phvul.001G010700	ATP-dependent protease La (LON) domain protein	genome	0.00572595	NA	2.84187	0.0268669	NA	2.40045	0.00513758	NA	2.80561	0.0132752	NA	2.03254	0.417385	NA	0.815949	0.462352	NA	0.87696	0.430344	0.730171	-1.15628	0	2	1	7	2	7	3	4	5	10	2	4	1	3	1	4	12	20	5	5	0	2	8	0	0.118	0.846
Phvul.001G010800	ATTRX H1,ATTRX1,TRX1 thioredoxin H-type 1	genome	0.118795	0.229233	0.350962	0.175905	0.517236	0.285749	0.157268	0.357403	0.293504	2.55331e-05	0.00122677	0.58651	0.718076	1	0.0558078	0.00393853	0.13046	0.403681	0.835403	0.948328	-0.137649	1550	2347	1436	2063	1196	1783	1288	1830	1788	1577	1899	1492	1028	1771	1571	1981	3378	6189	3232	1094	831	1462	3171	1662	208.968	266.52
Phvul.001G010900	BGAL5 beta-galactosidase 5	genome	5.69845e-06	8.62214e-05	-1.6901	0.0498915	0.266559	-0.688854	0.00164303	0.0189091	-1.21165	0.0402109	0.154602	-0.782165	0.803439	1	-0.139525	0.164934	0.767589	-0.610279	0.267254	0.585797	-0.595603	1438	2249	1036	409	198	478	541	627	1043	153	708	689	1428	2672	1216	1222	1274	2944	2807	1614	1058	1448	1273	1071	185.066	57.353
Phvul.001G011000	BEL10,BLH10 BEL1-like homeodomain 10	genome	0.00175503	0.00841926	0.63102	0.996869	1	0.110438	0.642963	0.801427	0.0593413	0.0230027	0.106837	0.451742	0.517383	1	-0.0884256	0.761917	0.982448	0.057149	6.585e-09	4.35071e-07	-0.985346	194	341	215	362	174	325	187	225	199	229	202	163	269	527	310	401	744	1517	657	296	228	325	536	392	29.388	45.512
Phvul.001G011200	GTP-binding protein, HflX	genome	0.00193339	0.00904797	0.706644	0.356898	0.711249	0.3031	0.0288077	0.126638	0.537788	0.0202694	0.098899	0.532802	0.830276	1	0.113964	0.815722	0.988677	0.104332	0.979815	0.99449	-0.176821	92	144	112	158	123	140	88	123	113	177	102	105	63	121	109	123	208	415	227	79	54	83	174	86	13.636	22.254
Phvul.001G011300	Peroxidase superfamily protein	genome	0.970064	NA	0.167877	0.68982	NA	-0.176077	0.713753	NA	-0.190016	0.174517	NA	2.17295	0.578527	NA	NA	0.931181	NA	-0.142958	0.123819	NA	2.1486	1	2	3	1	2	2	0	3	1	1	0	3	0	0	1	2	2	4	0	0	0	0	0	1	0.235	0.264
Phvul.001G011400	AAA-type ATPase family protein	genome	0.0142804	0.0438235	-0.282727	0.846441	0.95852	0.0866563	0.0991536	0.27117	-0.20125	0.00156833	0.0186345	-0.448588	0.381021	1	-0.218605	0.164665	0.767506	-0.224674	0.197694	0.504366	0.118446	164	268	167	162	63	140	131	186	163	102	152	142	126	167	118	83	142	305	186	132	83	115	164	104	23.471	19.294
Phvul.001G011500	TRAM, LAG1 and CLN8 (TLC) lipid-sensing domain containing protein	genome	0.145183	0.266725	NA	0.577812	NA	NA	1	NA	NA	1.05756e-07	NA	3.0841	0.802767	NA	-0.0678765	0.855864	0.990512	0.0993832	0.00142021	0.0179929	NA	0	0	0	1	1	2	0	1	0	0	0	0	4	5	3	14	55	110	9	4	0	5	3	6	0	0.211
Phvul.001G011600	NAD(P)-binding Rossmann-fold superfamily protein	genome	0.667279	0.78368	0.260189	0.0723884	0.328879	-0.193993	0.0281532	0.124647	-0.2672	0.0639569	0.207546	0.454827	0.249886	1	-0.175949	0.242909	0.845018	-0.174549	0.155321	0.447198	0.093118	86	116	83	94	55	104	51	82	55	55	74	51	51	93	55	75	142	263	124	41	35	53	93	46	11.167	13.374
Phvul.001G011700	RING/U-box superfamily protein	genome	0.000364675	0.00241071	0.554129	0.0387218	0.23171	0.362434	0.0560407	0.193161	0.34693	0.0402145	0.154602	0.369679	0.300159	1	-0.0781828	0.303195	0.874962	0.186284	0.0229016	0.137399	-0.409977	254	385	232	372	250	326	214	314	317	301	294	247	210	344	308	287	564	1109	544	207	176	256	545	267	34.129	50.111
Phvul.001G011800	AtbZIP44,bZIP44 basic leucine-zipper 44	genome	0.276149	0.428954	-0.254396	0.473922	0.787039	0.511457	0.960091	0.981858	0.087538	0.656822	0.815972	0.365593	0.424558	1	-0.453877	0.21684	0.829403	0.811535	0.113456	0.374147	0.693603	88	137	92	114	5	78	79	120	142	30	127	99	39	58	49	61	86	184	62	38	21	35	165	79	12.421	10.413
Phvul.001G011900	CPuORF5 conserved peptide upstream open reading frame 5	genome	0.237572	NA	2.4357	0.122421	NA	2.73697	0.891157	NA	0.415038	0.180723	NA	1.29985	0.574948	NA	-0.764622	0.812783	NA	0.288676	0.367622	NA	-2.01838	0	0	1	3	0	1	2	3	0	1	0	0	1	2	0	1	7	5	2	0	0	2	1	1	0.039	0.211
Phvul.001G012000	ATBBD1,BBD1 bifunctional nuclease in basal defense response 1	genome	0.056876	0.130192	0.608777	0.846649	0.958557	0.0371137	0.266156	0.485895	0.460707	0.165392	0.373321	0.472499	0.493736	1	0.386647	0.759249	0.98241	0.0854014	0.774624	0.923378	-0.228614	365	709	490	557	719	492	381	385	445	825	416	395	315	498	552	702	854	1777	1376	389	261	512	611	454	61.284	93.456
Phvul.001G012100	Sec14p-like phosphatidylinositol transfer family protein	genome	0.263721	0.414952	0.0363329	0.0301622	0.200289	-0.267754	0.0203704	0.101391	-0.314882	0.870712	0.937202	0.142868	0.546981	1	-0.104333	0.386238	0.918816	-0.137706	0.509972	0.786813	-0.0528916	401	585	536	528	157	472	230	382	342	253	355	322	279	470	427	400	638	1247	697	308	237	302	520	342	59.638	61.159
Phvul.001G012200	ATIPK1,IPK1 inositol-pentakisphosphate 2-kinase 1	genome	0.940405	0.964563	0.177734	0.689054	0.900143	0.204222	0.247367	0.465282	-0.0477191	0.848828	0.926575	0.0735617	0.711282	1	-0.0351989	0.83456	0.990076	0.00929399	0.798946	0.933407	-0.205869	82	114	95	106	48	90	68	99	86	60	90	64	63	99	88	90	129	244	155	78	44	80	120	74	11.403	12.898
Phvul.001G012300	JMT jasmonic acid carboxyl methyltransferase	genome	0.108985	NA	NA	0.714725	NA	-0.329308	0.674117	NA	-0.338585	0.491165	NA	0.920221	0.975981	NA	0.227601	0.723552	NA	0.615083	0.714368	NA	0.310929	2	2	1	0	0	0	2	0	1	1	2	0	2	1	0	2	1	7	4	0	0	1	4	0	0.196	0
Phvul.001G012400	emb2184 Ribosomal protein L31	genome	0.000528135	0.00323288	-0.360777	0.059633	0.295182	-0.14964	0.0543341	0.189123	-0.158116	0.686648	0.835157	0.0787888	0.278945	1	-0.145377	0.566662	0.961383	-0.0728107	0.00142668	0.0180663	0.304733	330	475	321	257	165	228	205	276	285	211	296	260	144	305	230	225	271	766	404	178	115	213	309	181	44.121	34.359
Phvul.001G012500	APL2 ADPGLC-PPase large subunit	genome	0.569292	NA	NA	0.568975	NA	NA	0.566525	NA	NA	1	NA	NA	0.480085	NA	NA	1	NA	NA	0.569515	NA	NA	0	1	0	0	0	0	0	0	0	0	0	0	0	0	0	0	0	0	0	1	0	0	0	0	0.039	0
Phvul.001G012600	Glycosyl hydrolase superfamily protein	genome	0.262729	NA	-0.792323	0.364126	NA	-0.596837	0.517553	NA	-0.414162	0.341784	NA	-1.03975	0.742345	NA	-0.404621	0.225843	NA	-1.34365	0.386401	0.697242	0.5771	4	6	4	2	1	3	1	5	1	2	0	6	3	4	0	3	1	2	2	3	1	0	3	0	0.549	0.317
Phvul.001G012700	DFR,M318,TT3 dihydroflavonol 4-reductase	genome	0.252672	NA	NA	0.253596	NA	NA	0.251807	NA	NA	0.465203	NA	0.504923	0.527218	NA	-1.19068	0.178407	NA	NA	0.893161	NA	-0.428843	0	1	1	0	0	0	0	0	0	0	0	0	0	1	1	1	2	2	0	1	0	0	0	0	0.078	0
Phvul.001G012900	AUL1 auxin-like 1 protein	genome	3.64606e-10	4.05118e-08	0.967051	0.333312	0.691328	0.247768	0.320373	0.540647	0.269832	0.0147229	0.0806195	0.426332	0.673921	1	-0.0345141	0.546658	0.960568	-0.0440189	0.00547019	0.0496962	-0.545072	236	414	283	462	450	440	256	304	276	325	291	239	228	416	370	416	696	1286	648	261	215	280	494	297	36.559	71.467
Phvul.001G013000	ARS5,ATPSM30,PAF1 proteasome alpha subunit F1	genome	1.21161e-05	0.000157333	-0.484619	0.198755	0.548955	-0.076668	0.0574315	0.196213	-0.181056	0.000105596	0.00304261	-0.48675	0.89425	1	-0.0133334	0.352039	0.903661	-0.10972	0.0843797	0.316124	0.128526	1571	2654	1534	1330	569	1152	1054	1578	1489	1080	1495	1286	1035	1625	1264	942	1247	2739	2221	1338	855	1217	1713	1030	225.66	161.276
Phvul.001G013100	pfkB-like carbohydrate kinase family protein	genome	9.34712e-05	0.000803897	-0.932756	0.334978	0.692363	-0.137817	0.343734	0.563634	-0.143636	0.942084	0.971887	0.254387	0.40791	1	0.310041	0.318301	0.88293	0.35154	0.101252	0.351029	0.322081	505	603	280	213	76	250	229	330	393	196	455	304	215	345	267	241	392	1103	687	277	200	374	536	239	54.387	28.491
Phvul.001G013200	NA	genome	NA	NA	2.72188	NA	NA	0.717593	NA	NA	2.54818	NA	NA	0.508833	NA	NA	0.734743	NA	NA	0.490105	NA	NA	0.092439	277	575	389	466	5142	461	628	563	349	4323	674	520	208	246	413	595	693	883	1169	269	200	395	579	352	48.627	320.807
Phvul.001G013300	AtPP2-B10,PP2-B10 phloem protein 2-B10	genome	0.834329	0.901623	0.164186	0.348742	0.704697	-0.294298	0.808423	0.901816	0.231347	0.928644	0.965062	0.0216712	0.382241	1	0.359253	0.747589	0.981498	-0.151175	0.0202257	0.126067	-1.08896	18	27	20	14	27	13	13	13	14	26	11	21	20	42	41	44	37	103	89	36	25	42	35	24	2.547	2.854
Phvul.001G013500	AtTLP6,TLP6 tubby like protein 6	genome	0.00727759	0.0257697	-0.506682	0.280197	0.644492	-0.13552	0.038357	0.152527	-0.383579	0.112765	0.295575	-0.211745	0.856361	1	-0.0482515	0.0465972	0.498867	-0.4378	0.65191	0.865922	-0.252	81	99	50	46	25	49	46	62	50	28	68	38	62	76	66	52	77	181	113	67	44	51	72	41	9.012	6.343
Phvul.001G013600	oxidoreductases, acting on NADH or NADPH	genome	0.182093	0.316243	0.773168	0.593551	0.854497	0.340951	0.721448	0.849239	0.261943	0.0573594	0.194157	0.917016	0.686803	1	0.283851	0.0516053	0.517295	0.897668	0.813228	0.939206	-0.0211209	17	22	6	26	11	20	14	7	22	7	13	21	10	15	9	25	28	60	30	10	7	26	27	16	1.763	3.013
Phvul.001G013700	NFD5 pentatricopeptide (PPR) repeat-containing protein	genome	0.00526317	0.0198917	-0.44022	0.325862	0.685141	-0.0673197	0.0919541	0.260107	-0.250422	0.00107494	0.0146652	-0.626048	0.815089	1	-0.10782	0.629376	0.967167	-0.0687742	0.40835	0.713748	0.00739666	159	206	164	119	54	116	93	149	139	83	126	129	90	152	150	77	110	260	160	146	107	119	188	100	20.728	15.277
Phvul.001G013800	ARM repeat superfamily protein	genome	0.00324199	0.0136479	1.45825	0.0502336	0.267732	1.10778	0.00341992	0.0307156	1.60727	0.597535	0.778683	0.134592	0.603449	1	0.334835	0.547934	0.961135	0.447445	0.627119	0.853296	0.100505	53	78	59	101	200	86	87	119	103	270	84	86	29	30	73	70	110	75	114	35	40	40	111	45	7.445	20.457
Phvul.001G013900	NA	genome	0.568296	0.707356	-0.212124	0.893447	NA	0.0829528	0.373507	NA	0.705414	0.216813	NA	-0.814226	0.355595	NA	-0.882577	0.882517	0.99107	-0.0169731	0.28951	0.610119	0.518785	8	8	9	4	7	5	7	10	3	8	15	8	2	2	9	3	3	7	2	5	1	0	8	6	0.98	0.846
Phvul.001G014000	Major facilitator superfamily protein	genome	0.018638	0.0541374	0.702409	0.965245	0.992728	0.127507	0.308203	0.529367	0.437031	0.628622	0.799253	0.121294	0.122138	1	0.482138	0.622268	0.967021	0.200269	0.369536	0.682938	-0.409663	574	839	483	653	1032	602	470	558	535	939	548	464	457	718	701	777	1270	1544	1698	768	509	588	1117	642	74.293	120.891
Phvul.001G014100	KCS4 3-ketoacyl-CoA synthase 4	genome	0.181593	0.315614	0.535162	0.255649	0.620494	0.357084	0.636194	0.796769	0.214528	0.157042	0.361993	-0.270188	0.8865	1	0.000230166	0.664422	0.970869	-0.0602672	0.699384	0.891862	-0.226481	288	451	218	500	131	397	290	322	313	235	306	303	206	315	313	249	364	604	532	250	165	217	385	269	37.499	54.34
Phvul.001G014200	Maf-like protein	genome	5.49045e-05	0.000525173	-0.391349	0.224071	0.580517	-0.0246629	0.121571	0.306833	-0.0720374	0.260869	0.492123	0.00893221	0.228139	1	0.172782	0.492249	0.948456	0.149228	0.0635379	0.2673	0.101534	245	324	229	199	106	146	151	214	227	182	212	183	156	221	177	169	226	586	366	219	124	191	298	180	31.269	23.84
Phvul.001G014300	ATRL1,RL1,RSM2 RAD-like 1	genome	0.568921	0.707761	NA	3.26789e-08	9.11097e-06	4.69856	3.2832e-05	0.00119469	3.89297	0.0468823	0.169473	-1.74178	0.37379	1	0.568519	0.0164605	0.300603	1.4098	0.00539698	0.0491832	-3.08314	3	0	0	0	0	0	9	20	30	7	15	12	4	8	7	7	2	1	18	7	7	23	21	11	0.118	0
Phvul.001G014400	Leucine-rich repeat protein kinase family protein	genome	0.00898698	0.0304596	0.638912	0.496337	0.79969	0.263767	0.318175	0.538821	0.346382	8.25855e-06	0.000539531	0.962469	0.0401851	1	0.53068	0.398648	0.922693	0.189345	0.544911	0.809904	-0.277047	254	373	235	342	341	312	220	271	290	339	278	216	178	249	351	517	791	1360	799	291	186	268	393	305	33.777	52.596
Phvul.001G014460	NA	genome	0.0471559	0.112495	0.41661	0.377418	0.725409	0.238514	0.759452	0.871798	0.165248	0.48894	0.700205	0.0115198	0.85645	1	0.0266987	0.693428	0.975835	0.129629	0.0735869	0.291349	-0.381741	118	231	125	164	138	167	113	142	167	149	150	105	131	163	166	153	241	422	309	129	94	144	264	140	18.573	24.791
Phvul.001G014530	NA	genome	0.590239	0.724058	0.08474	0.939232	0.985443	0.150061	0.488961	0.688475	0.0320246	0.09566	0.266665	-0.0930066	0.45622	1	-0.121345	0.951488	0.997869	0.0429755	0.172419	0.47072	-0.371868	90	132	110	93	68	100	75	102	101	85	96	77	80	110	130	84	133	311	175	79	80	108	163	88	13.009	13.796
Phvul.001G014600	NA	genome	0.00339304	0.0141377	1.36845	0.122127	0.431953	0.848987	0.00782706	0.0540037	1.3557	0.612038	0.788037	0.175315	0.631069	1	0.149728	0.621254	0.967021	0.231538	0.239069	0.555916	-0.728658	40	55	33	79	107	59	44	85	45	165	39	45	26	58	74	67	117	130	105	47	47	48	91	63	5.016	12.951
Phvul.001G014700	Erythronate-4-phosphate dehydrogenase family protein	genome	NA	NA	1.90527	NA	NA	0.673504	NA	NA	1.59883	NA	NA	0.800014	NA	NA	0.309429	NA	NA	0.453995	NA	NA	-0.289402	310	422	383	681	1810	605	449	478	415	1576	559	432	180	379	456	574	1005	1531	980	268	180	396	721	397	43.69	163.654
Phvul.001G014800	Sec14p-like phosphatidylinositol transfer family protein	genome	0.15174	0.275686	0.494125	0.315135	0.676931	0.358642	0.377401	0.594939	0.343872	0.00531035	0.0412391	-0.557072	0.063158	1	-0.453499	0.607449	0.964333	0.00372689	0.515594	0.790757	-0.319349	90	149	101	156	95	104	98	144	87	140	99	89	69	130	117	64	112	202	141	76	45	54	211	80	13.323	18.765
Phvul.001G014900	Glycosyl hydrolase family 17 protein	genome	0.166968	0.296606	0.607134	0.0536473	0.277851	0.662616	0.490362	0.689397	0.300773	0.0624584	0.204911	0.633407	0.795411	1	0.0579138	0.899236	0.99297	0.0272729	0.472923	0.75882	-0.365064	757	1041	587	1236	393	1064	666	1186	997	406	977	850	543	1031	714	1006	1661	3579	1490	667	547	715	1023	801	93.454	142.352
Phvul.001G015000	LCV3 like COV 3	genome	NA	NA	-5.25555	NA	NA	-4.54606	NA	NA	-3.42123	NA	NA	0.76957	NA	NA	-0.175087	NA	NA	-1.12928	NA	NA	5.85419	1	1	153	1	1	1	3	0	2	4	3	4	0	1	1	0	2	4	0	0	2	0	0	1	6.074	0.159
Phvul.001G015100	GYF domain-containing protein	genome	0.00343889	0.0142639	0.655992	0.925356	0.981618	0.132117	0.253409	0.471451	0.364516	0.494798	0.704794	0.237879	0.559217	1	0.0564429	0.695439	0.976265	0.095496	0.392622	0.702044	-0.0404903	170	224	213	241	246	222	146	183	173	234	183	177	99	189	177	153	288	524	283	134	132	149	238	154	23.785	37.478
Phvul.001G015200	Protein of unknown function (DUF620)	genome	0.53389	NA	NA	0.424699	NA	1.41504	0.890282	NA	0.415038	0.338075	NA	NA	0.416172	NA	NA	0.904507	NA	-0.142958	0.883761	NA	-0.442518	0	1	0	0	0	0	0	1	1	1	0	0	0	0	1	0	0	0	0	0	0	0	1	0	0.039	0
Phvul.001G015400	NA	genome	0.0240641	0.0661929	-0.120189	0.957472	0.991517	0.12304	0.128635	0.317063	-0.0528759	0.0107789	0.0660577	-0.170356	0.43911	1	-0.0951097	0.423069	0.932417	-0.0662737	0.739403	0.910709	-0.114603	177	278	196	165	119	160	149	199	187	161	170	146	129	194	202	152	191	478	294	157	107	165	226	155	25.509	23.47
Phvul.001G015500	APO3 Arabidopsis thaliana protein of unknown function (DUF794)	genome	0.0253551	0.0687808	1.01008	0.700413	0.90471	0.278765	0.00663553	0.0482728	1.32296	0.465869	0.682678	0.450952	0.690929	1	0.247384	0.825792	0.988748	0.177764	0.613885	0.845559	-0.383847	19	28	24	27	56	23	27	25	13	69	33	33	16	19	34	29	45	92	56	20	17	22	42	21	2.782	5.603
Phvul.001G015600	Phospholipid/glycerol acyltransferase family protein	genome	0.0083823	0.0288277	0.772515	0.1737	0.513729	0.464769	0.181394	0.390421	0.478751	0.0763779	0.232343	0.557719	0.20961	1	0.378672	0.206742	0.819691	0.391671	0.124286	0.394501	0.261554	46	74	49	69	77	68	54	66	56	90	43	46	26	43	36	52	79	141	90	35	30	32	68	50	6.622	11.312
Phvul.001G015700	PPPDE putative thiol peptidase family protein	genome	0.00205801	0.00950781	-0.552725	0.0293769	0.197613	-0.392379	0.0102409	0.0644776	-0.494197	0.190899	0.408524	-0.20927	0.487296	1	0.126851	0.586541	0.96235	-0.100167	0.234875	0.550534	0.143104	289	404	241	182	97	193	147	184	206	96	221	187	182	243	205	208	220	531	379	240	162	210	257	173	36.598	24.95
Phvul.001G015800	Nucleotide-diphospho-sugar transferase family protein	genome	0.268675	0.420492	0.0173906	0.211149	0.5633	-0.0307917	0.140372	0.333493	-0.0476434	0.0627089	0.205279	-0.163355	0.46709	1	0.0853273	0.172134	0.775915	-0.128969	0.55866	0.8181	-0.0797726	506	761	547	513	379	469	405	495	440	473	434	427	392	579	457	500	573	1171	907	464	349	440	619	363	71.08	71.942
Phvul.001G015900	Protein phosphatase 2C family protein	genome	0.000385578	0.00251713	0.66861	0.336696	0.693978	0.275493	0.00491504	0.0392105	0.531322	0.0477235	0.171263	0.364198	0.563616	1	-0.0508101	0.994025	1	0.0366318	0.701705	0.892887	-0.126729	151	226	212	307	158	229	146	203	189	270	200	177	108	206	165	193	313	579	308	122	95	144	241	150	23.079	36.685
Phvul.001G016050	NA	genome	0.174202	0.306227	-0.0414922	0.941256	0.986142	0.102115	0.413623	0.627215	0.000964678	0.447546	0.667559	0.191184	0.613473	1	0.108619	0.540634	0.958929	0.127527	0.0241579	0.143021	0.181603	553	928	503	525	353	551	432	558	617	462	570	477	349	530	424	560	638	1420	897	421	277	493	678	379	77.741	75.537
Phvul.001G016100	BZR1 Brassinosteroid signalling positive regulator (BZR1) family protein	genome	0.0910483	NA	1.43335	0.439318	NA	0.769247	0.45942	NA	0.759949	0.43918	NA	0.600133	0.82711	NA	0.233245	0.87409	NA	0.166872	0.464194	0.752519	-0.787664	3	2	2	7	4	3	3	3	3	6	1	2	1	5	3	3	8	13	9	2	1	3	6	2	0.274	0.74
Phvul.001G016200	Methyltransferase MT-A70 family protein	genome	0.881468	0.932869	0.237948	0.27391	0.638206	0.386908	0.509371	0.704162	-0.0226078	0.922363	0.961614	0.178638	0.78383	1	-0.0575721	0.709658	0.97737	0.118108	0.805268	0.935871	-0.105295	46	62	43	64	22	46	46	47	56	31	47	35	25	40	56	35	65	141	74	28	30	43	58	42	5.917	6.978
Phvul.001G016400	Protein of unknown function (DUF607)	genome	0.79677	0.875703	0.113529	0.218839	0.572702	-0.371473	0.0784459	0.237002	-0.604071	0.0987606	0.271636	0.900674	0.797025	1	-0.0367017	0.46622	0.940938	-0.406899	0.00102454	0.0138005	1.35274	11	32	53	28	14	35	15	18	23	19	15	14	7	14	7	16	28	48	22	3	6	10	8	5	3.762	4.07
Phvul.001G016450	NA	genome	0.079666	0.169208	0.600107	0.579414	0.847271	-0.0305594	0.507073	0.702611	0.380758	0.86072	0.932489	0.13265	0.834914	1	0.100312	0.58412	0.96235	-0.109345	0.576125	0.82732	0.032111	81	116	94	84	165	78	54	84	77	134	92	62	62	82	68	60	112	237	139	76	43	62	100	52	11.403	17.285
Phvul.001G016500	metalloendopeptidases;zinc ion binding	genome	0.000440199	0.00279734	0.730697	0.679302	0.895583	0.211394	0.336906	0.55698	0.31626	0.769911	0.882219	0.153882	0.599197	1	-0.0569084	0.310259	0.878082	-0.128213	0.313395	0.635359	-0.345482	168	237	173	256	237	218	135	185	185	241	160	146	129	220	198	199	286	586	345	145	107	118	255	172	22.648	37.583
Phvul.001G016700	ATLP-3,TLP-3 thaumatin-like protein 3	genome	0.000679871	0.00395797	-4.02362	0.0439751	NA	-1.46614	0.0660203	NA	-1.25569	0.206119	NA	0.856917	0.714983	NA	0.275262	0.333934	0.896468	0.576944	0.786045	0.928083	0.0338676	6	14	2	1	0	0	4	0	2	1	2	4	3	6	7	8	8	35	14	5	3	8	11	7	0.862	0.053
Phvul.001G016800	LPAT4 lysophosphatidyl acyltransferase 4	genome	0.141043	0.261058	-0.0275344	0.0903542	0.36774	-0.0939237	0.0719975	0.223946	-0.118073	0.142547	0.342068	-0.0614147	0.75951	1	-0.0365476	0.57934	0.96235	-0.0332108	0.0975095	0.343821	0.0716699	178	250	166	172	99	161	96	167	157	116	156	144	113	185	123	112	194	404	250	132	84	117	203	128	23.275	22.835
Phvul.001G016900	GATL2 galacturonosyltransferase-like 2	genome	0.194814	0.332783	-0.453891	0.759595	0.927981	0.273843	0.680996	0.824131	-0.127292	0.351234	0.582821	-0.656986	0.811228	1	0.169857	0.697844	0.976265	0.2758	0.135833	0.41419	-0.885708	56	97	41	39	4	62	41	73	63	20	68	47	80	139	48	109	81	108	201	73	67	77	177	98	7.602	5.55
Phvul.001G017000	protein kinase family protein / peptidoglycan-binding LysM domain-containing protein	genome	0.993643	0.997101	0.200804	0.230856	0.589804	-0.541312	0.765593	0.875248	0.284913	0.139902	0.33785	-0.582565	0.860905	1	-0.0452729	0.0557032	0.530966	-0.860254	0.0673324	0.277218	-0.991795	5	10	12	10	1	12	4	5	5	11	6	8	8	19	13	11	16	20	26	12	6	8	8	8	1.058	1.216
Phvul.001G017100	DA1 DA1	genome	0.0130371	0.0407872	0.5315	0.0025126	0.0432595	0.571137	0.119268	0.303498	0.364094	0.286897	0.518831	-0.036399	0.387068	1	-0.0961146	0.452596	0.938569	-0.0521279	0.0193997	0.122743	-0.494968	83	149	90	152	90	103	99	141	121	133	90	92	90	132	116	100	175	305	206	87	66	84	169	102	12.617	18.237
Phvul.001G017200	5PTASE11,AT5PTASE11 inositol polyphosphate 5-phosphatase 11	genome	0.88732	NA	0.442518	0.204109	NA	2.41504	0.881426	NA	0.415038	0.0342763	NA	NA	0.50078	NA	NA	3.73795e-05	NA	NA	0.758378	NA	NA	1	0	0	0	0	1	1	3	0	0	0	1	0	0	0	0	3	8	2	0	0	3	9	5	0.039	0.053
Phvul.001G017300	F-box/RNI-like superfamily protein	genome	0.37444	0.532046	-0.0300679	0.732799	0.916744	0.216219	0.667582	0.816849	0.0259907	0.0670658	0.214262	-0.253995	0.891588	1	-0.0497259	0.374517	0.915192	-0.158086	0.863653	0.958709	-0.189268	31	62	53	53	17	36	32	51	45	38	39	36	32	41	51	23	47	113	68	35	33	27	58	36	5.721	5.603
Phvul.001G017400	MATE efflux family protein	genome	0.53538	NA	NA	1	NA	NA	0.467647	NA	NA	0.530983	NA	NA	0.556253	NA	NA	0.538857	NA	NA	0.537128	NA	NA	0	0	0	1	0	0	0	0	0	0	0	1	0	1	0	0	0	0	0	0	0	0	0	0	0	0.053
Phvul.001G017500	RPS9,TWN3 ribosomal protein S9	genome	0.00418044	0.016607	-0.231679	0.00821546	0.0922718	-0.226956	0.03411	0.140903	-0.156729	0.0402607	0.15469	-0.0998718	0.384174	1	-0.0729038	0.0737518	0.591715	-0.168844	0.203799	0.51294	-0.292788	153	281	160	149	104	122	91	150	142	141	136	128	157	211	174	157	215	518	335	136	114	145	241	139	23.275	19.822
Phvul.001G017600	Protein of unknown function (DUF616)	genome	0.115761	0.224799	0.369214	0.888603	0.970584	0.140662	0.463485	0.66868	0.233541	0.824023	0.911921	0.0650396	0.778411	1	-0.0353948	0.513711	0.955047	0.145966	0.574055	0.8269	-0.0837716	125	199	146	175	117	158	127	132	132	144	159	117	97	161	113	128	209	346	218	111	82	112	218	117	18.416	23.787
Phvul.001G017700	SEC3A exocyst complex component sec3A	genome	0.40243	0.559708	0.00343704	0.409972	0.746174	-0.0314833	0.355513	0.574527	0.30542	0.356706	0.588465	-0.0059863	0.956234	1	0.0595778	0.462289	0.939509	-0.0598784	0.267146	0.585797	-0.341716	62	93	59	58	41	60	46	60	52	73	67	61	69	74	59	48	112	194	146	52	41	56	102	53	8.385	8.405
Phvul.001G017800	AOS,CYP74A,DDE2 allene oxide synthase	genome	0.29717	0.452513	0.482248	0.393995	0.735931	-0.0832502	0.100523	0.273017	-0.251671	0.690895	0.837391	0.158524	0.0568465	1	-0.401517	0.226978	0.838808	-0.217865	0.990571	0.997371	-0.156912	417	622	341	704	176	549	296	347	340	258	348	275	276	494	376	364	806	1081	568	247	170	283	524	266	54.074	75.537
Phvul.001G017900	Transducin/WD40 repeat-like superfamily protein	genome	7.08215e-05	0.000644364	1.13891	0.894235	0.972387	0.0971236	0.904699	0.955528	0.180507	0.110083	0.291245	0.522963	0.498886	1	-0.198235	0.829544	0.989266	0.087598	0.0696163	0.282571	-0.627287	34	60	72	112	56	103	47	51	36	49	51	43	45	91	55	64	138	281	99	43	47	53	102	66	6.505	14.325
Phvul.001G018000	Protein kinase protein with adenine nucleotide alpha hydrolases-like domain	genome	0.081973	0.172988	-0.429667	0.0051747	0.0690251	-0.904752	0.149124	0.346468	-0.406028	0.040395	0.155085	-0.560986	0.83759	1	-0.0387668	0.226551	0.83858	-0.355884	0.698108	0.891478	-0.24653	30	63	36	37	11	23	9	17	26	12	32	30	34	44	36	29	29	78	69	34	23	37	43	17	5.055	3.753
Phvul.001G018300	ATS,KAN4 Homeodomain-like superfamily protein	genome	0.602411	NA	0.654864	0.809202	NA	-0.176077	0.202729	NA	-2.17608	0.830092	NA	0.186621	0.289068	NA	0.989658	0.878792	NA	0.204618	0.792254	NA	0.162271	1	4	1	4	1	2	1	1	2	0	0	1	0	1	3	3	3	2	4	5	0	2	2	1	0.235	0.37
Phvul.001G018500	REM39,VRN1 AP2/B3-like transcriptional factor family protein	genome	0.713601	0.816614	0.222754	0.280939	0.645282	-0.058135	0.489923	0.689074	0.268107	0.646687	0.810303	0.0196723	0.573231	1	-0.105054	0.224536	0.837953	-0.149804	0.87601	0.962868	-0.202497	100	152	126	123	97	107	82	106	86	142	112	92	65	120	139	98	177	303	188	79	75	70	166	82	14.812	17.285
Phvul.001G018600	NA	genome	0.496889	0.647566	0.27025	0.0505073	0.268257	-0.364644	0.683069	0.825557	0.0521974	0.306854	0.540167	0.341222	0.319758	1	0.20358	0.864987	0.990572	0.0861895	0.395172	0.703936	0.045324	80	123	99	79	105	86	55	56	66	111	67	60	52	80	86	100	121	265	144	72	69	67	113	72	11.834	14.272
Phvul.001G018700	PDE135 Xanthine/uracil permease family protein	genome	0.125134	0.238454	-0.0189014	0.000190794	0.00746396	-0.33695	9.98986e-08	1.3096e-05	-0.533287	0.470666	0.686363	-0.0231559	0.667242	1	-0.0237108	0.00114103	0.0582427	-0.35172	2.12611e-05	0.000557983	-0.637942	471	775	401	480	268	457	275	357	352	272	296	297	456	767	686	651	1000	1655	1219	504	409	489	697	443	64.536	63.696
Phvul.001G018800	ADR1-L1 ADR1-like 1	genome	0.00342492	0.0142247	0.965194	0.039157	0.232994	0.710264	0.0225147	0.108201	0.799711	0.0764755	0.2325	0.530978	0.918278	1	0.11018	0.18943	0.803124	0.454061	0.15765	0.450403	-0.58456	357	648	397	800	620	609	489	683	559	965	477	413	263	561	742	698	1431	1853	1283	382	254	456	1261	619	54.936	107.253
Phvul.001G019000	OSB1 Primosome PriB/single-strand DNA-binding	genome	0.711829	0.815382	0.205412	0.656764	0.884095	0.0275846	0.377922	0.595618	-0.0483183	0.867277	0.935623	0.13265	0.646327	1	-0.0529658	0.905464	0.993555	0.0976543	0.485465	0.768347	-0.282466	57	101	76	64	71	65	57	66	57	76	47	49	62	79	71	62	111	236	134	50	48	62	120	65	9.169	10.572
Phvul.001G019100	MAPKKK5 mitogen-activated protein kinase kinase kinase 5	genome	0.190498	0.327062	-0.719892	0.60799	NA	0.475403	0.777053	NA	-0.0203852	0.695846	NA	0.503574	0.126573	NA	1.22955	0.239687	0.843609	1.19806	0.0590779	0.255367	1.31093	6	7	7	5	0	4	7	9	5	8	2	5	0	4	2	3	5	7	7	7	2	1	13	1	0.784	0.476
Phvul.001G019200	ATMYB73,MYB73 myb domain protein 73	genome	0.800374	0.878303	0.43085	0.000119653	NA	2.6472	0.00926223	NA	1.89051	0.682052	NA	0.773594	0.513936	NA	0.82103	0.143098	0.737641	1.68663	0.2951	0.61597	1.0373	4	4	3	7	1	3	4	26	22	4	14	13	1	1	2	2	5	5	4	2	2	2	10	2	0.431	0.581
Phvul.001G019300	AR781 Protein of unknown function (DUF1645)	genome	1.70327e-09	1.52947e-07	1.80511	0.00169977	0.03338	0.991135	0.000557773	0.00908733	1.09151	0.212579	0.435565	0.328917	0.839604	1	0.00891377	0.428959	0.935595	0.293477	0.153017	0.44386	-0.553382	203	322	227	795	499	654	305	413	410	573	330	315	187	287	348	293	860	664	570	188	181	199	551	347	29.466	102.971
Phvul.001G019400	Protein of unknown function, DUF547	genome	0.908362	0.947434	0.181962	0.324609	0.684325	-0.182875	0.641113	0.800077	-0.0191646	0.384501	0.615495	0.386265	0.577105	1	-0.183098	0.139031	0.733556	-0.472051	0.161855	0.456472	-0.60944	54	70	52	63	25	60	35	34	48	20	55	57	54	100	46	79	119	262	107	53	40	48	56	53	6.896	7.823
Phvul.001G019500	scpl40 serine carboxypeptidase-like 40	genome	0.00457919	0.0178335	-1.48871	0.0201672	0.160885	-1.2963	0.00613548	0.0457618	-1.61586	0.234361	0.461426	0.995961	0.305447	1	1.01471	0.516243	0.955675	0.354362	7.82245e-05	0.00167802	2.43781	37	51	283	51	4	43	31	37	46	16	35	41	8	27	16	32	43	104	87	20	10	40	16	15	14.537	5.18
Phvul.001G019600	ATRBP47C,RBP47C RNA-binding protein 47C	genome	0.758898	0.849498	0.149813	0.974696	0.995478	0.118695	0.194773	0.40653	0.29871	0.185175	0.400342	-0.0284807	0.671841	1	0.0635899	0.655619	0.970283	0.136165	0.548947	0.81193	-0.0537226	455	747	442	448	450	454	359	540	448	554	516	467	338	470	463	352	618	1223	818	371	319	359	736	426	64.418	71.467
Phvul.001G019700	NA	genome	NA	NA	0.132544	NA	NA	-0.719937	NA	NA	-1.28296	NA	NA	NA	NA	NA	-1.17509	NA	NA	0.204618	NA	NA	3.16304	15	26	7	1	1	37	5	12	5	0	15	0	2	1	1	0	0	0	2	0	0	1	4	0	1.881	2.062
Phvul.001G019800	Calcineurin-like metallo-phosphoesterase superfamily protein	genome	0.00412419	0.0164309	0.744344	0.751423	0.924739	0.192135	0.0201995	0.100848	0.66423	0.00548059	0.042066	0.66104	0.965137	1	0.127371	0.0707558	0.582438	0.478055	0.429134	0.72909	0.00262335	226	355	304	381	401	317	252	279	232	425	331	310	154	265	239	330	645	856	527	163	126	212	504	282	34.678	58.093
Phvul.001G019900	HO2 heme oxygenase 2	genome	0.0741062	0.159727	-0.179928	0.0569421	0.287323	-0.267895	0.514311	0.707687	0.000508917	0.189113	0.40628	-0.16134	0.644628	1	0.136614	0.836502	0.990167	0.0948225	0.0223508	0.134922	0.325411	60	88	69	62	21	59	37	57	42	51	51	63	32	58	39	36	52	115	94	39	28	48	70	32	8.503	7.506
Phvul.001G020000	alpha/beta-Hydrolases superfamily protein	genome	0.025987	0.0700888	0.78564	0.683281	0.897515	0.28074	0.275161	0.495569	0.492751	0.467973	0.684202	0.311131	0.835069	1	0.0529516	0.634696	0.968625	0.218186	0.0379826	0.1933	-0.747005	45	47	52	57	62	65	37	46	49	81	35	38	55	56	69	73	116	204	133	41	38	52	109	67	5.642	9.726
Phvul.001G020200	PLA IIA,PLA2A,PLP2 phospholipase A 2A	genome	6.77268e-05	0.000622257	1.60939	0.643601	0.879111	0.291686	0.0302832	0.130629	1.02332	0.00405568	0.0342208	0.997437	0.449486	1	0.443011	0.544008	0.959474	0.267521	0.793755	0.931375	-0.115806	687	1060	980	1788	2756	1624	942	920	657	2318	994	901	417	1042	742	1806	3131	2796	2315	619	463	563	1421	901	106.855	326.04
Phvul.001G020300	PLA IIA,PLA2A,PLP2 phospholipase A 2A	genome	0.166112	NA	NA	0.614742	NA	NA	1	NA	NA	0.163878	NA	NA	0.193948	NA	1.40012	0.000216602	NA	3.5758	0.245191	NA	NA	0	0	0	3	0	1	0	0	1	0	0	0	1	2	0	0	0	0	4	2	3	1	34	4	0	0.211
Phvul.001G020350	NA	genome	0.791261	NA	0.426478	0.522126	NA	-1.59418	0.518054	NA	-1.59418	0.0157253	NA	-3.97881	0.581282	NA	0.456378	0.0329617	NA	1.75274	0.186822	0.49069	-1.59108	0	3	1	2	1	1	0	1	0	1	0	0	0	2	7	1	0	0	8	4	2	4	26	3	0.157	0.211
Phvul.001G020400	Mov34/MPN/PAD-1 family protein	genome	1.44648e-05	0.000181221	-0.383065	0.019307	0.156889	-0.172157	0.000340137	0.00632802	-0.340063	0.00111769	0.0150077	-0.302571	0.480923	1	-0.124021	0.131062	0.722234	-0.151157	0.000113995	0.00232458	0.360278	955	1493	1016	804	422	743	613	895	812	571	834	675	553	803	654	532	737	1599	1049	620	425	597	874	500	135.733	104.081
Phvul.001G020500	NA	genome	0.290938	NA	-0.832123	0.593684	NA	0.522227	0.588644	NA	0.5115	0.426968	NA	0.889381	0.388143	NA	0.989658	0.911728	NA	0.204618	0.182102	0.483317	1.16227	3	7	2	0	1	4	2	7	4	2	8	3	0	1	3	3	5	5	6	2	1	0	2	3	0.47	0.264
Phvul.001G020600	SDH5 succinate dehydrogenase 5	genome	9.89527e-08	3.66492e-06	-0.575423	0.0269384	0.188626	-0.185094	0.00138613	0.0167819	-0.332959	1.41347e-05	0.00081812	-0.490148	0.482083	1	-0.145193	0.0303655	0.404652	-0.267978	0.000472183	0.00750382	0.360271	1184	1797	1162	833	409	819	727	1040	983	732	929	839	662	935	807	561	731	1720	1204	759	505	685	950	539	162.339	108.944
Phvul.001G021100	ATORC2,ORC2 origin recognition complex second largest subunit 2	genome	0.0339521	0.0867132	-0.19188	0.86433	0.964616	0.0950107	0.146206	0.341735	-0.124055	0.0163312	0.0859549	-0.278664	0.95058	1	-0.047316	0.345819	0.902234	-0.145717	0.0748043	0.294495	-0.467595	125	193	115	111	51	119	96	129	124	84	130	88	93	183	170	111	171	365	242	136	112	131	183	125	16.967	14.854
Phvul.001G021200	Protein phosphatase 2C family protein	genome	0.00334322	0.0139698	-0.527316	0.26798	0.632527	-0.128989	0.422333	0.63512	-0.055027	0.238722	0.467177	-0.19167	0.515877	1	0.164413	0.189227	0.803124	-0.258134	0.958338	0.988995	-0.140548	102	124	87	74	22	65	56	73	87	60	90	79	79	101	77	96	78	222	172	85	70	71	109	54	12.265	8.51
Phvul.001G021300	BKI1 BRI1 kinase inhibitor 1	genome	0.304198	NA	-1.15064	0.583611	NA	0.556066	0.717051	NA	0.394457	0.904748	NA	-0.0103173	0.839314	NA	0.137192	0.337398	NA	0.784161	0.849647	0.953804	-0.254152	2	5	2	0	2	1	3	5	2	1	3	5	3	1	4	2	7	5	4	3	3	1	6	8	0.353	0.159
Phvul.001G021400	ATPAH2,PAH2 phosphatidic acid phosphohydrolase 2	genome	0.0281465	0.0746951	1.39004	0.280507	0.645056	0.686332	0.00695956	0.0498786	1.51436	0.0107145	0.0658834	1.1638	0.192881	1	-0.654177	0.0981156	0.663351	0.957258	0.0169253	0.111826	-1.42493	13	43	14	71	12	53	14	35	36	63	40	49	25	68	47	86	311	155	62	24	15	28	184	84	2.743	7.189
Phvul.001G021500	NA	genome	0.237776	0.384921	0.64624	0.0237836	0.175867	1.37726	0.0032847	0.0300203	1.75213	0.00545725	0.0419845	1.7054	0.291914	1	0.728844	0.076437	0.599845	1.03962	0.969429	0.991642	-0.173276	20	19	11	9	39	10	28	38	32	71	34	23	7	14	21	29	61	151	53	15	11	24	47	23	1.959	3.066
Phvul.001G021600	MSS3 Calcium-binding EF-hand family protein	genome	2.23404e-06	4.22967e-05	2.46912	0.0113954	0.11335	1.51202	0.000147555	0.00351486	2.17241	9.44583e-05	0.0028192	1.84817	0.229017	1	0.829752	0.00617151	0.17474	1.44165	0.00198131	0.0231179	-1.8463	97	61	72	229	468	247	145	207	143	482	162	144	113	216	287	711	1586	1606	914	188	141	265	1074	483	9.012	49.9
Phvul.001G021700	MSS3 Calcium-binding EF-hand family protein	genome	0.00369959	0.0151228	1.17988	0.0494947	0.265011	0.935201	0.0250645	0.115763	1.0654	0.00033202	0.00669963	1.34457	0.299153	1	0.608667	0.0692776	0.579522	0.767564	0.319518	0.641512	-0.5698	425	356	289	465	864	468	440	605	499	836	479	387	319	351	513	1174	1938	2175	1422	297	329	476	1016	701	41.927	94.989
Phvul.001G021750	NA	genome	0.0526444	0.122571	2.05836	0.716036	0.910696	0.678875	0.0310166	0.132493	2.66655	0.235758	0.463302	0.95009	0.785829	1	0.490633	0.595872	0.96235	0.425443	0.052398	0.23605	-2.49362	67	38	44	18	410	32	72	71	37	578	91	50	89	267	269	509	645	971	761	120	116	268	370	276	5.838	24.316
Phvul.001G021800	GUX2,PGSIP3 plant glycogenin-like starch initiation protein 3	genome	0.116716	0.226193	-0.30757	0.0804566	0.348158	0.654071	0.335215	0.555371	0.395733	0.39881	0.627728	0.324235	0.881839	1	0.124039	0.13016	0.721315	0.523208	0.585518	0.832701	-0.30761	116	183	85	85	42	103	102	183	171	73	179	132	101	185	68	151	225	404	269	94	75	124	276	154	15.047	12.158
Phvul.001G021900	Plant protein of unknown function (DUF827)	genome	0.00840208	0.0288821	1.47866	0.981051	0.997317	0.0922585	0.258111	0.477194	0.705726	0.154792	0.358939	0.733576	0.334045	1	-0.237596	0.886017	0.99107	0.151868	0.0262012	0.15045	-1.24159	16	21	9	42	9	44	16	13	8	28	20	9	15	37	29	32	73	132	60	11	7	18	57	23	1.802	5.022
Phvul.001G022000	ATSCP2,SCP2 sterol carrier protein 2	genome	1.19235e-07	4.21731e-06	-0.655363	0.391028	0.734875	-0.00556771	0.352884	0.572288	-0.0187248	0.136251	0.333016	-0.0728448	0.590825	1	-0.0530632	0.628659	0.967021	0.141447	0.0727929	0.289787	0.147176	778	1163	802	541	202	548	546	733	783	600	795	663	526	768	551	522	744	1821	1126	525	368	576	1017	623	107.482	68.242
Phvul.001G022100	CYP707A4 cytochrome P450, family 707, subfamily A, polypeptide 4	genome	0.43001	0.585513	-0.449277	0.495678	0.799344	0.562167	0.138392	0.330496	1.18533	0.00934779	0.0601754	-1.88293	0.36319	1	-0.590882	0.385368	0.918816	-0.752806	0.838653	0.949388	-0.31782	29	30	11	17	14	7	34	30	14	93	13	15	11	13	41	7	4	20	29	13	7	12	7	23	2.743	2.009
Phvul.001G022200	COR27 cold regulated gene 27	genome	0.00730786	0.0258345	1.02089	0.797084	0.93924	0.211701	0.27973	0.500114	0.478293	0.0110182	0.0669653	0.78119	0.401405	1	0.333186	0.916813	0.995078	0.0881666	0.0217982	0.13286	-0.896437	39	51	29	71	28	80	29	41	34	54	38	34	25	72	68	83	154	262	152	58	26	32	104	55	4.663	9.462
Phvul.001G022300	Protein kinase family protein	genome	0.00128031	0.00653824	-0.290948	0.0903946	0.36774	-0.131252	0.042902	0.163066	-0.169966	0.00178021	0.0202641	-0.397183	0.36486	1	-0.13224	0.0439774	0.489298	-0.225101	0.826409	0.944586	-0.0978786	317	488	314	283	127	268	229	285	257	236	290	230	272	334	286	260	354	578	480	254	190	203	387	241	43.847	35.839
Phvul.001G022400	ATGLR3.2,ATGLUR2,GLR3.2,GLUR2 glutamate receptor 2	genome	0.559576	0.700665	0.524841	0.23684	NA	-0.91427	0.922594	NA	0.188345	0.731775	NA	-0.273798	0.334327	NA	0.566978	0.166146	0.768465	-0.881552	0.192063	0.497291	-0.976501	6	7	2	4	5	7	2	3	1	4	5	4	3	7	12	12	8	12	22	12	3	3	4	6	0.588	0.846
Phvul.001G022500	AtTHO5,THO5 THO complex, subunit 5	genome	0.0709905	0.154633	0.458618	0.51683	0.813118	0.0163095	0.195028	0.406849	0.354724	0.581244	0.768791	0.26255	0.303649	1	-0.175806	0.869268	0.990572	0.0551658	0.0209942	0.129483	0.272101	86	142	93	113	91	123	63	103	79	128	93	91	50	71	77	55	123	240	111	52	36	67	84	73	12.578	17.285
Phvul.001G022600	S-adenosyl-L-methionine-dependent methyltransferases superfamily protein	genome	0.041515	0.101775	1.60328	0.182564	NA	1.10872	0.45621	NA	0.721208	0.544606	NA	0.406786	0.387299	NA	-0.50494	0.517542	0.955839	-0.443972	0.109263	0.366402	-1.33386	3	3	2	6	3	9	6	4	3	2	4	4	2	5	8	5	12	18	9	1	2	5	2	5	0.313	0.951
Phvul.001G022700	Remorin family protein	genome	1.70096e-05	0.000206064	-0.990211	0.584432	0.850065	-0.019108	0.0636686	0.208593	-0.383467	6.08143e-05	0.00213318	-1.04612	0.695107	1	-0.100197	0.012253	0.256729	-0.598365	0.292598	0.613376	0.164707	171	303	137	85	44	99	97	184	174	73	169	114	115	147	144	91	91	164	225	120	85	88	135	69	23.941	12.052
Phvul.001G022800	alpha/beta-Hydrolases superfamily protein	genome	0.0170313	0.0504247	-0.678343	0.877113	0.967267	0.201316	0.304469	0.525868	-0.232126	0.562868	0.756208	0.259259	0.273899	1	0.401908	0.195214	0.807569	0.543875	0.146907	0.433648	-0.659441	55	58	23	23	6	34	29	43	46	15	45	28	45	67	48	68	100	169	138	52	50	53	139	62	5.329	3.33
Phvul.001G022900	AT-HSFB4,HSFB4,SCZ heat shock transcription factor B4	genome	0.0384124	0.0957465	-0.383033	0.00188345	0.0356957	0.867368	0.1748	0.381916	0.463392	0.0144299	0.0795891	-0.443763	0.181007	1	0.355321	0.00447485	0.141041	0.751692	0.790742	0.930091	-0.212306	53	64	29	24	19	40	49	80	72	48	58	47	34	41	51	27	40	96	103	42	38	47	116	68	5.721	4.387
Phvul.001G023000	NA	genome	0.566979	NA	0.838456	0.6914	NA	-1.1822	0.682372	NA	-1.1822	0.372387	NA	-0.50951	0.266321	NA	-0.68519	0.905304	NA	0.111748	0.000897234	0.0124473	-2.92149	1	2	0	2	1	1	0	1	0	0	1	0	3	8	6	5	6	10	6	4	2	4	12	4	0.118	0.211
Phvul.001G023100	SBP1 S-ribonuclease binding protein 1	genome	0.251705	0.401095	0.0265593	0.93509	0.984167	0.112599	0.948114	0.976568	0.120001	0.109971	0.291064	-0.0448821	0.352265	1	-0.0750927	0.557109	0.961383	-0.00646742	0.762736	0.919766	-0.110296	155	266	171	160	115	172	142	177	164	174	148	167	132	178	166	132	233	447	294	129	90	131	248	137	23.197	23.628
Phvul.001G023200	SPT basic helix-loop-helix (bHLH) DNA-binding superfamily protein	genome	0.0426942	NA	NA	0.762506	NA	0.405794	0.308364	NA	0.913195	0.76998	NA	0.76957	0.865718	NA	0.404696	0.0720803	NA	2.05063	0.22851	NA	1.38379	1	4	2	0	0	0	1	4	2	3	1	6	1	1	0	1	2	3	2	0	1	2	4	3	0.274	0
Phvul.001G023300	RING/U-box superfamily protein	genome	0.974533	0.985508	0.193227	0.0537953	0.278181	0.366376	0.606345	0.775368	0.063555	0.184003	0.398679	-0.0849538	0.732346	1	-0.014122	0.226559	0.83858	-0.100876	0.0372376	0.190831	-0.423239	221	368	257	302	121	294	252	289	282	222	246	204	207	329	309	263	426	713	544	224	182	218	405	235	33.15	37.901
Phvul.001G023400	ANAC011,NAC011 NAC domain containing protein 11	genome	0.787314	0.869524	0.278524	0.481027	0.792306	0.286029	0.634871	0.79575	0.055536	0.672385	0.825268	0.216731	0.126217	1	-0.28842	0.986369	1	0.0669137	0.990895	0.997371	-0.166793	66	86	86	100	30	84	66	88	65	57	69	62	53	72	74	65	120	222	105	46	34	57	108	62	9.326	11.312
Phvul.001G023500	ATPAB2,PAB2,PABP2 poly(A) binding protein 2	genome	2.10104e-07	6.54715e-06	-0.666714	0.156175	0.487845	-0.104425	0.0111717	0.0685082	-0.297499	4.31157e-05	0.00169677	-0.548977	0.396192	1	0.0390251	0.692688	0.975835	-0.021513	0.00585023	0.0521626	0.299725	2872	4331	2785	1755	924	1985	1926	2739	2346	1620	2376	2181	1496	2365	2183	1274	1911	4085	3255	2144	1651	1853	2935	1696	391.369	246.539
Phvul.001G023600	WOX4 WUSCHEL related homeobox 4	genome	0.340503	0.497415	-0.216357	0.00103738	0.0238777	1.92548	0.141374	0.334989	0.962255	0.205983	0.428166	-0.796565	0.321346	1	-0.341845	0.54574	0.960221	0.425322	1.80067e-05	0.000485098	-2.41629	104	76	30	36	6	92	124	270	208	85	119	107	218	311	306	260	313	273	497	122	129	204	675	342	8.229	7.083
Phvul.001G023700	RAP2.1 related to AP2 1	genome	1.5139e-05	0.000188275	1.40919	0.391594	0.735014	0.358229	0.020562	0.102144	0.844742	0.00601001	0.044574	0.955321	0.39091	1	0.475131	0.47437	0.943678	0.204321	0.446251	0.741312	-0.378103	311	665	432	1021	911	840	402	514	446	1090	475	357	288	504	571	815	1211	2625	1520	369	262	553	664	493	55.171	146.528
Phvul.001G023800	PRORP1 proteinaceous RNase P 1	genome	0.917211	0.952992	0.20964	0.551062	0.832422	0.00759791	0.588854	0.762836	0.0158738	0.419527	0.646519	0.345078	0.595968	1	-0.100765	0.973313	0.998942	0.111459	0.00184145	0.0218624	0.567833	61	87	55	75	34	65	40	61	53	43	56	57	30	37	35	37	58	133	61	27	20	22	72	26	7.954	9.198
Phvul.001G023900	C2H2-like zinc finger protein	genome	0.575139	0.712367	0.318353	0.992435	0.999289	0.156348	0.542998	0.730058	0.328829	0.243034	0.472444	0.503891	0.934614	1	0.0145197	0.193894	0.807569	0.421752	0.916805	0.975415	-0.14882	44	45	43	41	40	41	29	38	44	50	42	34	29	39	41	28	82	162	70	36	19	50	80	29	5.172	6.449
Phvul.001G024000	SPla/RYanodine receptor (SPRY) domain-containing protein	genome	0.0107563	0.0351671	1.29467	0.405057	0.742697	0.571135	0.0774635	0.235255	0.966132	0.649842	0.811754	0.439595	0.51466	1	0.354291	0.466334	0.941052	0.382385	0.735036	0.908709	-0.335035	10	12	11	28	21	11	4	15	18	25	11	13	7	11	13	6	21	47	26	13	6	15	19	10	1.293	3.172
Phvul.001G024100	ATLCB1,EMB2779,FBR11,LCB1 long-chain base1	genome	0.0228964	0.0636592	0.456931	0.0129838	0.123387	0.44489	0.211789	0.426174	0.291145	0.175578	0.38749	-0.0118961	0.669628	1	0.0350233	0.14198	0.737213	0.264401	0.351576	0.666958	-0.261871	283	430	316	434	251	362	274	434	349	350	301	306	256	333	330	239	489	876	538	308	223	271	595	336	40.32	55.344
Phvul.001G024200	FRA1 P-loop containing nucleoside triphosphate hydrolases superfamily protein	genome	0.00324994	0.0136648	-0.580375	0.0773972	0.341144	-0.332453	0.00509551	0.0401535	-0.611555	0.0707152	0.221209	-0.388467	0.479607	1	0.191969	0.667946	0.971999	-0.0856807	0.456681	0.747873	0.0594694	182	258	149	109	59	124	100	112	141	57	119	117	128	159	134	137	127	302	292	136	118	151	164	117	23.079	15.435
Phvul.001G024300	NA	genome	0.01784	0.0523027	-0.35732	0.0492107	0.264366	-0.283123	0.377812	0.595492	-0.0466321	0.566024	0.758851	0.285709	0.19031	1	0.250282	0.483105	0.945502	0.191561	0.18707	0.491099	0.101254	105	139	93	74	62	59	54	60	95	75	88	85	54	106	74	79	116	307	165	82	69	95	136	60	13.205	10.308
Phvul.001G024400	Leucine-rich repeat (LRR) family protein	genome	0.811197	0.885103	0.125582	0.012137	0.118556	0.961753	0.249986	0.467944	0.542883	0.0164221	0.0862267	-0.922307	0.830641	1	0.0827886	0.630419	0.967507	0.242953	0.1751	0.4748	-0.598122	89	108	101	97	58	86	110	188	140	121	131	78	95	121	120	119	84	109	265	73	66	86	214	133	11.677	12.739
Phvul.001G024500	RD21,RD21A Granulin repeat cysteine protease family protein	genome	0.903534	0.945074	0.141921	0.286898	0.652175	-0.0257348	0.457609	0.664008	0.0385408	0.213598	0.436884	-0.0856154	0.962056	1	0.0975821	0.0974598	0.662173	-0.185917	0.868945	0.960335	-0.172631	7964	12419	8097	8526	7130	7638	6167	7143	7802	8691	7424	6118	6111	9401	8398	7656	11337	20660	17686	7089	4270	6672	10003	6213	1115.96	1231.32
Phvul.001G024600	Mannose-P-dolichol utilization defect 1 protein	genome	0.0759892	0.162908	-0.0312284	0.63289	0.873814	0.164742	0.665154	0.815428	0.0741424	0.0577181	0.194889	-0.0780918	0.665171	1	-0.0231989	0.876043	0.990572	0.0562021	0.000255626	0.00452188	0.284025	343	617	351	374	209	368	306	425	378	404	339	306	241	278	283	228	399	710	488	227	181	230	425	253	51.37	50.27
Phvul.001G024700	VFB1 VIER F-box proteine 1	genome	0.00137707	0.0069342	0.492073	0.752558	0.925121	0.149166	0.455166	0.662293	0.212224	0.365217	0.59728	0.160009	0.811423	1	0.0465592	0.231028	0.842165	-0.0883478	0.257061	0.575584	-0.0162805	467	817	524	689	579	617	438	532	543	604	520	468	333	552	477	540	809	1329	898	390	309	361	659	375	70.845	99.641
Phvul.001G024800	Protein of unknown function (DUF3223)	genome	0.594402	0.727137	0.100668	0.269625	0.633837	-0.0435519	0.969821	0.986517	0.149904	0.377476	0.609309	0.316711	0.654117	1	0.10044	0.456554	0.939084	0.207715	0.00253056	0.0280057	0.40105	98	143	110	122	55	102	53	107	97	93	117	86	56	67	75	58	138	238	127	69	45	59	117	73	13.754	14.748
Phvul.001G024900	CYCD3,CYCD3;1 CYCLIN D3;1	genome	0.0018187	0.00866987	-1.02498	0.492115	0.79742	-0.125496	0.142706	0.336534	-0.47154	0.590791	0.774125	-0.142852	0.619348	1	0.247382	0.562549	0.961383	0.326501	0.522944	0.795127	0.110312	198	227	146	97	18	93	99	128	168	27	162	124	120	152	122	131	180	317	293	139	99	153	256	129	22.374	10.995
Phvul.001G025000	N-terminal nucleophile aminohydrolases (Ntn hydrolases) superfamily protein	genome	4.23424e-05	0.000425001	-1.30484	0.654819	0.88342	-0.031266	0.0224255	0.107929	-0.745332	0.000250864	0.00556087	-1.21505	0.293608	1	-0.476276	0.00854581	0.21095	-0.891869	0.247077	0.563833	0.315079	2673	4487	3775	1381	411	1489	2277	3504	2294	627	2442	1889	2108	2450	1989	937	1070	2956	2334	1845	1164	1222	1877	743	428.476	173.433
Phvul.001G025100	NA	genome	0.678246	0.792092	-0.563634	0.0283139	0.194198	1.82219	0.325367	0.546048	-2.17608	0.22191	0.446458	-0.522234	0.886041	1	0.139123	0.953665	0.997976	0.0472172	9.97344e-07	3.93713e-05	-3.1624	4	1	1	2	1	0	2	7	7	0	0	1	11	16	13	13	17	19	33	9	8	15	18	12	0.235	0.159
Phvul.001G025200	ATMYB73,MYB73 myb domain protein 73	genome	0.036997	0.0928511	0.617465	0.536641	0.824689	0.271426	0.0469585	0.172925	0.672639	0.678968	0.829948	0.268275	0.852848	1	0.0467318	0.975679	0.998942	0.0527968	0.717047	0.9002	-0.225121	308	541	295	465	529	307	299	385	358	735	347	304	263	383	350	346	566	1199	716	256	196	289	495	341	44.826	68.771
Phvul.001G025300	NA	genome	0.873359	0.927446	0.16278	0.467472	0.781885	0.428214	0.193682	0.405193	0.738331	0.0385401	0.150118	-1.27708	0.99804	1	0.142788	0.0212722	0.343002	-1.1629	0.876382	0.963003	-0.0147273	58	119	17	67	43	51	64	66	67	58	79	109	77	38	31	46	21	39	90	73	20	26	34	11	7.602	8.51
Phvul.001G025400	WPP2 WPP domain protein 2	genome	0.00331012	0.0138578	-1.29437	0.134439	0.45205	-0.496946	0.129209	0.318081	-0.506645	0.0339652	0.137381	-0.862577	0.280222	1	-0.494122	0.279449	0.865399	-0.433136	0.552236	0.813382	0.0469918	12	12	19	4	3	6	5	7	11	5	10	8	8	15	8	6	7	17	14	7	4	6	15	4	1.685	0.687
Phvul.001G025500	NA	genome	0.941782	NA	0.442518	0.510616	NA	1.41504	0.570848	NA	NA	0.8348	NA	-0.222392	0.183728	NA	NA	0.510392	NA	-1.12928	0.483046	NA	-1.42884	1	0	0	1	0	0	0	1	1	0	0	0	1	0	1	0	1	2	0	0	0	1	0	0	0.039	0.053
Phvul.001G025700	CYCA3;4 CYCLIN A3;4	genome	0.0208732	0.0590961	0.612944	0.83136	0.95263	0.16964	0.133657	0.323875	0.445117	0.487753	0.699288	0.275659	0.505547	1	-0.124916	0.245098	0.845288	-0.214493	0.855371	0.956128	-0.188358	41	83	48	68	63	64	32	57	57	72	66	40	33	63	50	54	77	180	89	32	31	32	65	40	6.74	10.308
Phvul.001G025800	Gibberellin-regulated family protein	genome	0.213362	NA	1.09503	0.595903	NA	-0.591115	0.551414	NA	0.717808	0.22838	NA	-1.47006	0.212076	NA	-1.64604	0.738188	NA	-0.412548	0.806034	0.936216	-0.300903	3	7	2	0	12	7	2	2	2	3	12	0	4	2	5	2	3	2	2	1	1	7	1	1	0.47	1.004
Phvul.001G025900	Protein of unknown function (DUF620)	genome	0.0223621	0.0625194	-0.1416	0.719077	0.91162	0.0918832	0.664407	0.814837	0.196965	1.54466e-05	0.000866191	-0.435397	0.18945	1	-0.143356	0.147692	0.746621	-0.134496	0.435491	0.734443	-0.246467	162	237	168	134	107	140	115	182	159	195	159	140	148	183	170	133	172	347	287	119	109	146	216	135	22.217	20.14
Phvul.001G026000	Syntaxin/t-SNARE family protein	genome	0.00107527	0.00568243	0.677338	0.167883	0.505949	0.336998	0.0847419	0.247633	0.418129	0.0313907	0.130432	0.438259	0.811805	1	0.0475031	0.134153	0.726778	0.304339	0.65874	0.869332	-0.224078	146	246	185	264	186	234	179	190	181	258	170	158	125	184	193	213	365	619	371	113	105	167	321	187	22.609	36.156
Phvul.001G026100	ARA12 Subtilase family protein	genome	0.873551	0.927577	0.115287	0.162663	0.498438	0.519539	0.130584	0.320032	0.577983	0.729527	0.858713	0.166417	0.638276	1	0.0669806	0.119092	0.705429	0.472285	0.0126363	0.0910978	-0.853885	70	93	45	65	42	60	67	82	76	114	68	54	63	81	136	115	152	286	235	58	40	115	189	119	8.15	8.828
Phvul.001G026200	ACBP3 acyl-CoA-binding domain 3	genome	0.00387852	0.015665	1.63181	0.316445	0.678071	0.720994	0.0223119	0.107566	1.55096	0.0602433	0.199855	1.13374	0.191545	1	1.06515	0.0962136	0.658623	1.01968	0.457645	0.748332	-0.620059	190	284	182	251	1029	227	273	263	280	940	277	244	174	273	304	622	903	1375	1312	303	169	444	717	497	25.705	79.66
Phvul.001G026300	TAF4,TAF4B TBP-associated factor 4	genome	0.139637	0.259175	0.391371	0.646545	0.880096	0.0523441	0.980919	0.99216	0.140733	0.145803	0.346644	0.354022	0.393397	1	0.152104	0.191302	0.804713	0.277629	0.107711	0.363947	0.104158	110	191	168	147	140	169	106	133	128	162	124	107	67	133	125	117	225	389	222	120	68	113	208	108	18.377	24.104
Phvul.001G026400	Glycosyl hydrolase family 35 protein	genome	0.00734486	NA	-2.7356	0.0325825	NA	-1.76308	0.0869053	NA	-1.1874	0.356606	NA	NA	0.528353	NA	NA	0.5251	NA	NA	0.00771524	NA	2.7356	5	3	1	1	0	0	1	1	0	1	2	0	0	0	1	0	0	0	0	0	0	0	0	0	0.353	0.053
Phvul.001G026600	Family of unknown function (DUF566)	genome	0.0695062	0.152153	0.709054	0.0436225	0.247921	0.752297	0.000845358	0.0119613	1.17836	0.579798	0.76784	-0.0149313	0.472619	1	0.327721	0.0913033	0.649451	0.621146	0.309029	0.631274	-0.449184	36	54	28	54	46	43	47	50	53	114	34	55	39	43	38	37	55	117	102	45	24	47	98	56	4.624	7.559
Phvul.001G026700	STZ,ZAT10 salt tolerance zinc finger	genome	2.38826e-15	2.02083e-12	2.68813	4.51669e-05	0.00265305	1.41647	1.12565e-06	8.60573e-05	1.69158	3.03879e-06	0.000266163	1.5428	0.42437	1	0.353698	0.0543935	0.52992	0.654586	0.955331	0.988373	-0.170707	262	526	326	2400	1243	1679	620	877	747	1407	715	613	181	339	414	546	2325	1918	868	251	236	330	746	525	43.651	281.32
Phvul.001G026800	basic helix-loop-helix (bHLH) DNA-binding superfamily protein	genome	0.824682	NA	0.316817	0.0814445	NA	-2.29108	0.644293	NA	-0.305021	0.418798	NA	0.949766	0.0827069	NA	1.74244	0.302373	NA	1.01365	0.302897	0.624377	0.952603	5	6	2	5	5	2	2	0	0	0	5	3	2	2	1	5	3	9	12	2	5	9	1	1	0.509	0.634
Phvul.001G026900	nucleic acid binding	genome	0.000144516	0.00114196	1.08275	0.2987	0.661902	0.415152	0.0200042	0.100249	0.7733	0.0763873	0.232343	0.513091	0.748545	1	0.148729	0.556924	0.961383	0.235025	0.168313	0.465182	-0.541493	87	125	109	159	208	137	98	129	96	195	114	108	81	129	138	171	270	433	266	90	82	101	229	116	12.578	26.641
Phvul.001G027000	NA	genome	1	NA	NA	1	NA	NA	1	NA	NA	0.384511	NA	NA	0.865782	NA	-0.204359	0.0307185	NA	2.45199	0.443726	NA	NA	0	0	0	0	0	0	0	0	0	0	0	0	0	0	1	0	0	0	1	0	0	0	4	2	0	0
Phvul.001G027100	Galactose oxidase/kelch repeat superfamily protein	genome	0.0126081	0.0396765	0.894009	0.0185582	0.152939	0.768625	0.0672633	0.214962	0.639039	0.0408838	0.156295	0.692463	0.218673	1	0.451149	0.0996908	0.666563	0.50166	0.377555	0.690068	-0.395177	24	49	25	58	17	60	40	51	35	39	44	33	23	38	35	39	83	151	98	31	20	31	66	51	3.84	7.136
Phvul.001G027200	ATVDAC2,VDAC2 voltage dependent anion channel 2	genome	0.235896	0.382815	0.407975	0.884975	0.96915	0.110644	0.597226	0.768567	0.265381	0.719257	0.853067	0.203596	0.967269	1	-0.0543986	0.277303	0.864533	0.306525	0.0435903	0.210067	0.271057	85	93	65	78	73	88	61	68	69	67	91	64	38	54	58	47	97	160	78	39	47	52	97	53	9.522	12.634
Phvul.001G027300	ARM repeat superfamily protein	genome	0.000287407	0.0019891	0.982802	0.684552	0.898589	0.209571	0.943298	0.974216	0.138999	0.0151051	0.0818522	0.591141	0.464047	1	0.178737	0.531285	0.958307	0.158651	0.0390854	0.19679	-0.584884	223	341	221	523	140	487	191	249	245	218	207	232	217	378	282	436	604	1285	641	286	200	285	472	309	30.759	60.789
Phvul.001G027400	alpha/beta-Hydrolases superfamily protein	genome	0.000277591	0.00192832	1.6722	0.273074	0.637291	0.596725	0.00175397	0.0197048	1.61498	0.250988	0.480587	0.64272	0.834596	1	0.0874986	0.539447	0.958851	0.366829	0.0615153	0.261539	-1.02504	317	733	437	933	1806	774	544	623	530	2439	533	490	459	816	979	1003	1868	3322	1862	524	333	718	1658	789	58.267	185.697
Phvul.001G027600	ATSAT32,SAT32 interferon-related developmental regulator family protein / IFRD protein family	genome	0.0413399	0.101402	-0.283364	0.250456	0.614411	-0.149294	0.293949	0.514566	-0.142217	0.264679	0.495819	0.387988	0.661235	1	-0.073086	0.230617	0.842165	0.422586	0.0601087	0.257685	0.342675	281	382	304	246	63	280	162	264	232	155	269	242	150	210	208	216	461	631	348	157	108	180	427	222	37.891	31.134
Phvul.001G027700	NPGR1 no pollen germination related 1	genome	0.478678	0.631009	-0.00239452	0.0727358	0.329852	0.701768	0.748686	0.865112	0.230459	0.657615	0.816255	-0.152768	0.940542	1	0.112991	0.246405	0.846224	0.496952	0.540903	0.80731	-0.328029	95	123	59	73	24	108	85	132	123	73	92	82	80	106	73	113	111	186	204	63	51	78	220	100	10.854	10.836
Phvul.001G027900	NA	genome	0.0202694	0.0578374	0.824022	0.615635	0.86638	-0.0703318	0.793093	0.892613	0.22009	0.122534	0.311619	-0.297413	0.725132	1	-0.0984269	0.399576	0.922693	-0.112668	7.69177e-43	6.15994e-40	-3.97559	21	37	38	38	54	34	27	23	19	31	28	26	348	453	324	373	373	865	598	362	233	320	550	263	3.762	6.66
Phvul.001G028000	ZCW7 ZCW7	genome	0.129122	0.24415	-0.0742023	0.132243	0.448554	-0.0859852	0.829883	0.914114	0.0983516	0.156493	0.361172	-0.0977713	0.160306	1	0.16906	0.828746	0.988999	0.0501744	0.47042	0.757301	-0.0347822	195	326	209	184	146	184	126	208	185	224	192	178	153	204	200	188	237	491	357	176	178	159	314	155	28.604	27.17
Phvul.001G028100	ZCF37 ZCF37	genome	0.107021	0.211926	0.7991	0.278137	0.642317	0.564183	0.35983	0.578198	0.515746	0.527236	0.729407	0.268033	0.427606	1	0.469195	0.138548	0.733556	0.713791	0.259919	0.578987	0.291702	19	28	22	38	24	27	21	26	30	39	18	18	6	19	17	23	25	41	47	11	8	7	44	24	2.704	4.705
Phvul.001G028200	WLIM1 GATA type zinc finger transcription factor family protein	genome	0.000203139	0.00149968	-1.09543	0.267805	0.6324	-0.277098	0.00659597	0.048091	-0.86266	0.00915274	0.0593055	-0.956407	0.555033	1	0.190981	0.356722	0.904929	-0.300163	0.487323	0.76972	0.124237	642	896	474	293	95	310	367	402	484	153	332	356	460	620	295	371	286	590	877	556	349	407	465	344	78.838	36.896
Phvul.001G028300	F-box family protein	genome	0.877394	0.929908	0.159822	0.0923821	0.372588	-0.111179	0.845123	0.922636	0.0922385	0.355521	0.587342	0.227068	0.978411	1	0.0450341	0.221161	0.833689	0.21089	0.75247	0.915661	-0.174097	207	435	254	298	193	251	177	235	214	295	238	193	192	317	244	268	447	836	504	245	133	254	453	242	35.109	39.222
Phvul.001G028500	NA	genome	0.578971	NA	NA	0.535425	NA	1.41504	0.533866	NA	1.4011	1	NA	NA	0.494071	NA	NA	0.14948	NA	NA	0.579699	NA	NA	0	0	1	0	0	0	0	1	1	1	1	0	0	0	0	0	0	0	0	0	1	0	3	0	0.039	0
Phvul.001G028600	NA	genome	0.563631	0.703992	0.0307683	0.471116	0.784688	-0.0323524	0.851244	0.92575	0.256107	0.806177	0.901567	0.297309	0.731055	1	-0.0290904	0.55255	0.961383	0.255702	0.000520158	0.00805581	0.939791	46	52	108	53	46	57	44	54	54	55	72	60	22	27	31	24	43	106	56	19	14	36	44	24	8.072	8.246
Phvul.001G028700	Xanthine/uracil permease family protein	genome	1	NA	NA	1	NA	NA	1	NA	NA	0.62562	NA	0.509756	0.00795077	NA	1.98966	0.598279	NA	0.465664	0.0773085	NA	NA	0	0	0	0	0	0	0	0	0	0	0	0	1	2	1	2	1	7	11	3	4	1	1	4	0	0
Phvul.001G028800	NA	genome	0.446978	0.601635	0.575283	0.020953	0.164589	-0.905014	0.40769	0.621886	-0.126064	0.000758988	0.0116023	1.83089	0.213881	1	0.741727	0.145411	0.741667	0.802008	0.00499308	0.0464147	1.11749	32	27	142	74	82	66	24	32	25	62	49	29	13	27	29	65	113	254	86	20	25	34	64	33	7.876	11.735
Phvul.001G028900	Transducin family protein / WD-40 repeat family protein	genome	0.52165	0.668595	0.075522	0.061553	0.300344	0.422563	0.963782	0.983641	0.114042	0.00384406	0.0331512	-0.328566	0.515187	1	0.0245103	0.678752	0.974364	-0.0325466	0.907478	0.973031	-0.175451	200	312	187	216	112	218	198	283	226	153	223	199	139	238	211	139	211	474	319	193	167	177	278	171	27.39	28.862
Phvul.001G029000	ATFKBP62,FKBP62,ROF1 rotamase FKBP 1	genome	0.0107821	0.0352251	-0.575466	0.131741	0.447769	-0.32364	0.0969831	0.268197	-0.395315	0.952899	0.977389	0.11851	0.773547	1	0.131593	0.545885	0.960221	0.265411	0.173949	0.473151	0.269115	53	80	66	49	5	45	26	52	42	22	52	41	32	49	42	45	65	125	89	33	31	41	79	41	7.798	5.233
Phvul.001G029100	Uncharacterised conserved protein UCP031279	genome	0.02961	0.077918	0.912214	0.282017	0.646576	0.557512	0.00655219	0.04786	1.24938	0.605862	0.784143	0.358564	0.354961	1	0.62783	0.062265	0.554727	0.824834	0.96771	0.991074	-0.174917	241	320	325	390	568	278	324	325	335	964	347	290	211	236	298	282	477	922	934	216	157	328	703	406	34.717	65.335
Phvul.001G029200	ATPSK3 (FORMER SYMBOL),ATPSK4,PSK4 phytosulfokine 4 precursor	genome	0.0840375	0.176381	-1.66829	0.00334621	0.0523623	2.24016	0.00040614	0.00721035	2.59677	0.352435	0.583754	-0.554714	0.388925	1	-0.618196	0.168204	0.771096	1.13763	0.0039369	0.0389242	-2.1024	11	11	8	2	0	5	16	52	39	93	23	22	34	15	47	20	58	37	31	17	23	49	161	20	1.176	0.37
Phvul.001G029400	Ubiquitin carboxyl-terminal hydrolase family protein	genome	0.00424122	0.0167939	-0.606003	0.144976	0.470381	-0.24382	0.117909	0.30108	-0.266128	0.218237	0.442669	-0.220931	0.945868	1	-0.0196025	0.273123	0.861561	0.341701	0.0112596	0.0840586	0.523622	40	64	89	39	20	35	35	43	45	40	44	38	23	41	36	31	28	92	56	28	28	47	57	34	7.563	4.969
Phvul.001G029500	AtbZIP5,bZIP5 basic leucine-zipper 5	genome	NA	NA	2.57572	NA	NA	4.20547	NA	NA	6.25646	NA	NA	-0.353197	NA	NA	1.22004	NA	NA	1.77771	NA	NA	-2.33233	2	7	3	9	35	9	42	70	55	620	35	42	9	10	26	19	17	26	96	11	12	49	82	37	0.47	2.802
Phvul.001G029600	ZCF125 P-loop containing nucleoside triphosphate hydrolases superfamily protein	genome	0.00154892	0.00763358	-0.881107	0.326234	0.685263	0.4236	0.786681	0.889595	0.026913	0.102159	0.27759	-0.360878	0.494923	1	0.163553	0.985118	0.99989	0.0211745	0.393956	0.702795	-0.407271	57	79	28	21	8	37	39	61	66	28	53	46	36	59	67	41	52	129	104	57	45	59	73	47	6.426	3.489
Phvul.001G029700	NA	genome	0.128254	0.242863	1.0803	0.777698	0.934203	0.241314	0.757205	0.870318	0.273773	0.177457	0.389527	0.833852	0.406922	1	0.513249	0.638847	0.968895	0.304044	0.863037	0.958535	-0.0737021	13	19	5	35	2	21	12	10	11	8	13	13	5	18	6	19	16	56	30	8	9	13	20	6	1.45	3.066
Phvul.001G029800	ATPRP40A,PRP40A pre-mRNA-processing protein 40A	genome	7.94769e-07	1.87205e-05	1.02729	0.060532	0.297771	0.503286	0.0668306	0.214049	0.494892	0.481268	0.694402	0.251414	0.388723	1	-0.174216	0.557569	0.961383	0.155761	0.00827628	0.0673001	-0.661924	212	259	218	304	345	392	192	294	251	298	214	226	193	294	325	261	537	903	433	208	176	241	454	290	26.998	55.027
Phvul.001G030000	Class II aminoacyl-tRNA and biotin synthetases superfamily protein	genome	0.000249696	0.00176862	-0.269869	0.820821	0.949517	0.166686	0.0670072	0.214322	-0.105821	0.0024143	0.0246235	-0.243509	0.624696	1	0.0146909	0.779223	0.984256	0.0142116	0.908696	0.973529	-0.172078	646	970	679	636	259	516	508	729	707	500	574	547	501	780	645	484	739	1640	1089	655	465	612	967	539	89.927	74.585
Phvul.001G030200	ILP1 GC-rich sequence DNA-binding factor-like protein	genome	0.891294	0.938788	0.14417	0.646769	0.880129	0.0722061	0.196568	0.40884	0.282288	0.417991	0.644703	0.0371031	0.063601	1	-0.19478	0.153762	0.7534	-0.0996864	0.212137	0.524302	-0.291142	147	239	156	162	120	162	122	166	142	189	166	146	135	179	180	161	242	489	274	116	100	117	249	136	21.238	23.47
Phvul.001G030300	PBB2 20S proteasome beta subunit PBB2	genome	1.69191e-06	3.41173e-05	-0.269349	0.0204383	0.16235	-0.0903347	0.00331533	0.0300891	-0.145602	0.000468093	0.00846201	-0.231402	0.114683	1	-0.154393	0.0248334	0.368827	-0.177192	0.0630727	0.26619	0.0162509	1106	1858	1226	1043	569	965	807	1107	1056	923	1048	908	745	1258	1083	934	1158	2534	1696	830	622	865	1306	801	164.181	136.22
Phvul.001G030500	Protein of unknown function (DUF607)	genome	0.296464	0.451864	-0.405256	0.47625	NA	0.569174	0.438847	NA	0.609292	0.737038	NA	0.773594	0.879462	NA	0.404696	0.683491	0.974876	0.686634	0.00333034	0.0345154	2.22239	13	8	4	4	2	8	9	9	10	14	4	11	2	1	1	2	3	7	5	0	1	1	5	1	0.98	0.74
Phvul.001G030600	Ribosomal protein S10p/S20e family protein	genome	0.0146409	0.0447111	-0.298758	0.0894407	0.36549	-0.176341	0.234056	0.450388	-0.0717992	0.038873	0.150969	-0.19016	0.585949	1	-0.0418345	0.982273	0.998983	0.072911	0.33658	0.655983	-0.302488	89	131	87	63	61	61	58	77	70	82	81	59	90	97	95	79	104	252	178	78	55	99	153	71	12.029	9.779
Phvul.001G030700	G10 family protein	genome	0.458872	0.612672	0.0790575	0.0374849	0.227084	0.330803	0.020788	0.102785	0.357938	0.947347	0.974878	0.123583	0.648749	1	-0.0401713	0.043575	0.485948	0.272268	0.0034874	0.0356676	0.155492	297	514	309	334	225	318	277	430	356	392	406	293	182	291	276	222	431	783	449	220	158	268	478	239	43.886	46.358
Phvul.001G031000	AtGRF1,GRF1 growth-regulating factor 1	genome	0.951303	0.971394	0.112775	0.00144919	0.0298199	-0.648982	0.0486125	0.176778	-0.333726	0.249052	0.478505	-0.0544871	0.70559	1	0.0880125	0.079108	0.608536	-0.397222	0.8728	0.961506	-0.171778	204	278	158	175	194	144	97	109	102	123	145	118	158	193	186	139	215	556	329	199	120	169	165	110	25.078	27.117
Phvul.001G031100	NA	genome	0.732841	0.830329	0.221481	0.316803	0.678326	-0.00546738	0.965622	0.984622	0.155247	0.352679	0.583963	0.273487	0.757749	1	0.0907834	0.797994	0.985902	-0.0111991	6.7202e-05	0.00148745	-0.763286	178	211	171	186	144	154	121	156	144	184	168	122	171	290	247	257	370	879	500	216	140	251	324	190	21.943	25.584
Phvul.001G031200	ANT,CKC,CKC1,DRG Integrase-type DNA-binding superfamily protein	genome	0.0209728	0.0593212	-0.699306	2.88846e-05	0.00192351	1.79361	0.000424424	0.00741445	1.54474	0.280543	0.512774	-0.454167	0.705649	1	0.237442	0.349868	0.902708	0.447164	0.00317851	0.0333076	-1.33896	61	32	45	19	13	31	80	160	121	94	131	81	69	89	102	84	127	123	220	57	71	59	204	123	5.407	3.33
Phvul.001G031300	basic helix-loop-helix (bHLH) DNA-binding superfamily protein	genome	0.372109	0.529487	0.0325082	0.689265	0.900143	0.0329006	0.313794	0.534695	-0.0890647	0.266917	0.498125	-0.0803558	0.786595	1	-0.0742969	0.527212	0.958307	-0.063483	0.00536627	0.0489709	-0.690602	308	459	242	318	117	330	231	280	268	172	281	268	321	493	399	332	578	1109	675	372	261	330	592	342	39.537	40.438
Phvul.001G031400	hydroxyproline-rich glycoprotein family protein	genome	0.00917267	0.0309745	1.53139	0.068518	0.318234	1.0584	0.789758	0.890835	0.251889	0.0107208	0.065886	1.42396	0.628137	1	0.401645	0.0960603	0.658341	0.95513	0.866436	0.959649	-0.202472	6	11	4	26	3	16	10	10	13	2	10	7	6	6	6	11	26	48	19	4	4	7	18	13	0.823	2.379
Phvul.001G031500	DNA binding	genome	0.582777	0.718229	0.289174	0.854823	0.961445	0.104821	0.0684998	0.217328	0.559813	0.00715502	0.0502425	-0.57682	0.820456	1	0.0553149	0.429874	0.935595	-0.139323	0.000602338	0.00902415	0.676685	60	74	57	64	53	56	41	54	60	76	90	48	21	40	28	16	26	63	55	28	22	14	51	23	7.484	9.145
Phvul.001G031600	SQE1,XF1 FAD/NAD(P)-binding oxidoreductase family protein	genome	3.32715e-06	5.72301e-05	-0.944042	0.000451262	0.0135756	-0.704691	0.000282374	0.00554523	-0.720949	0.0340565	0.137581	-0.436684	0.895121	1	0.0584702	0.228344	0.840623	-0.216624	0.190395	0.495328	0.176748	447	704	972	315	199	304	290	354	339	312	378	289	486	505	408	434	441	944	860	458	336	440	563	308	83.188	43.239
Phvul.001G031700	Chaperone DnaJ-domain superfamily protein	genome	0.0876391	0.181995	0.39402	0.776403	0.933598	0.166816	0.295333	0.516168	0.283084	0.0103489	0.0644813	0.487708	0.382205	1	0.165622	0.176257	0.783366	0.254062	0.15857	0.452022	0.0485972	107	167	112	139	109	128	93	112	122	144	112	101	65	108	105	119	177	390	207	88	59	83	173	105	15.125	19.875
Phvul.001G031800	NA	genome	1.99403e-06	3.88906e-05	-0.824543	0.00310068	0.049739	-0.487743	0.000183983	0.00412912	-0.6796	0.0239421	0.109809	-0.302068	0.683114	1	0.0589939	0.7757	0.983316	-0.00978589	0.764474	0.920433	-0.0663262	227	333	226	137	52	140	99	166	158	87	150	136	199	242	172	143	237	495	353	215	157	194	273	196	30.799	17.391
Phvul.001G031900	RXW8 lipases;hydrolases, acting on ester bonds	genome	0.0977073	0.19796	0.624548	0.0995318	0.38846	0.554168	0.0380146	0.151713	0.687247	0.25548	0.486147	0.615498	0.80196	1	0.166885	0.291837	0.872338	0.357882	0.0327268	0.175046	-0.665454	86	121	52	125	58	113	81	107	99	150	95	72	105	102	99	95	174	556	232	86	72	125	190	112	10.149	15.647
Phvul.001G032000	emb1273 embryo defective 1273	genome	0.169825	0.300673	-0.0043381	0.372489	0.7225	0.0276117	0.415927	0.629263	0.0425166	0.80111	0.899284	0.180956	0.564654	1	-0.0419819	0.675575	0.974216	0.00171729	0.00011075	0.0022732	0.307644	191	285	187	174	149	167	140	187	183	179	182	158	102	159	138	117	217	462	254	109	77	110	206	119	25.979	25.901
Phvul.001G032100	ATMYB84,MYB84,RAX3 myb domain protein 84	genome	0.00436075	0.0171224	0.966894	0.889579	0.970952	0.0354004	0.307566	0.528771	0.464659	0.231641	0.457621	0.579199	0.986114	1	0.142062	0.884204	0.99107	0.14276	0.954536	0.988253	-0.0870007	49	112	64	92	156	78	51	54	69	121	59	56	49	66	63	75	123	270	145	43	35	48	108	58	8.816	17.232
Phvul.001G032150	NA	genome	0.0546671	0.126188	0.866226	0.831936	0.952854	0.0331722	0.188968	0.399826	0.813103	0.216562	0.440535	0.849661	0.276626	1	0.752021	0.220982	0.83345	0.626058	0.58047	0.829803	0.123901	90	128	98	77	278	72	68	85	91	240	105	77	56	68	92	95	161	429	282	82	49	113	143	107	12.382	22.571
Phvul.001G032200	BP,BP1,KNAT1 KNOTTED-like from Arabidopsis thaliana	genome	0.501806	0.651543	-0.198684	0.129052	0.443528	0.908577	0.393753	0.609839	0.618071	0.349618	0.581082	-0.611804	0.688571	1	-0.0776794	0.978023	0.998942	0.118032	0.157998	0.450927	-0.884267	21	20	7	8	6	17	24	23	21	34	10	12	19	22	25	23	34	19	44	19	8	17	44	17	1.881	1.639
Phvul.001G032300	ATXYN1,RXF12 glycosyl hydrolase family 10 protein / carbohydrate-binding domain-containing protein	genome	0.238444	0.385719	-0.186435	0.465768	0.780808	0.303558	0.961249	0.982391	0.0977974	0.30588	0.53898	-0.184802	0.269791	1	-0.195461	0.0297949	0.4014	-0.456296	0.000409324	0.00664473	-0.952958	172	257	139	119	137	114	127	198	204	101	179	182	231	334	254	275	371	622	475	182	155	178	280	192	22.256	19.558
Phvul.001G032350	NA	genome	0.627534	NA	1.44252	0.869898	NA	0.415038	0.887253	NA	0.415038	0.817781	NA	0.058163	0.780534	NA	0.231495	0.737094	NA	0.288676	0.106024	NA	-3.01838	0	0	1	0	0	2	1	0	0	0	0	1	1	3	2	1	8	2	4	3	1	0	3	5	0.039	0.106
Phvul.001G032400	glycosyl hydrolase family 10 protein / carbohydrate-binding domain-containing protein	genome	0.0115637	0.0371279	-0.607698	0.243471	0.604734	-0.178826	0.119577	0.304049	-0.310858	0.0451919	0.166093	-0.702294	0.428822	1	0.388854	0.920736	0.995932	0.0257172	0.000113592	0.00232174	1.16017	33	33	45	20	13	21	17	26	31	20	24	24	12	11	14	9	14	17	35	11	9	16	18	7	4.349	2.854
Phvul.001G032500	Pseudouridine synthase family protein	genome	0.318152	NA	-0.668291	0.768219	NA	0.306139	0.837054	NA	-0.0524674	0.121186	NA	1.58038	0.862877	NA	0.404696	0.83446	NA	0.465664	0.0883241	0.324604	1.48543	3	8	4	2	2	3	6	6	2	2	2	7	1	0	3	2	9	10	5	0	1	1	5	0	0.588	0.37
Phvul.001G032600	ATMYB68,MYB68 myb domain protein 68	genome	0.0162692	0.048622	-0.622433	0.0214832	0.166353	-0.620859	2.9866e-05	0.00111337	-1.35887	2.9581e-08	7.60462e-06	-1.7668	0.0572151	1	-0.671844	5.26331e-08	3.04718e-05	-2.10626	0.940087	0.983368	-0.113063	27	49	32	24	15	13	15	20	18	14	11	7	27	30	30	4	16	25	24	24	14	5	7	10	4.232	2.749
Phvul.001G032700	ENTH/VHS family protein	genome	0.133279	0.250054	-0.000124393	0.565219	0.838781	0.0608905	0.405855	0.620139	0.0405957	0.00338172	0.0305668	-0.204394	0.736964	1	-0.0705433	0.168449	0.771192	-0.113394	0.0545329	0.242707	0.0565716	410	641	429	410	281	406	344	422	399	418	351	388	287	440	333	294	456	869	574	311	261	291	459	317	57.992	57.987
Phvul.001G032800	3\'-5\' exonuclease domain-containing protein / K homology domain-containing protein / KH domain-containing protein	genome	0.587938	0.722121	0.0972857	0.715952	0.910696	0.0868222	0.80485	0.89991	0.153454	0.827852	0.914267	0.160565	0.320806	1	-0.0592068	0.812249	0.988448	0.0456329	0.0098462	0.076444	0.134621	603	1052	712	797	487	593	490	728	679	736	656	609	395	645	566	455	813	1891	1036	403	311	462	904	439	92.748	99.218
Phvul.001G032900	NA	genome	0.000391277	0.00255206	1.25732	0.351832	0.707523	0.433747	0.00370378	0.0324544	1.15899	0.226288	0.45196	0.523408	0.708572	1	0.206297	0.674109	0.973571	0.164956	0.362849	0.676976	-0.486308	201	354	274	442	650	377	268	320	257	852	304	251	182	334	349	393	563	1232	693	262	178	276	468	312	32.483	77.651
Phvul.001G033200	Core-2/I-branching beta-1,6-N-acetylglucosaminyltransferase family protein	genome	0.187523	0.323225	-0.0347134	0.323509	0.683371	-0.0241326	0.0260548	0.118664	-0.219892	0.0580058	0.195376	-0.17863	0.863788	1	-0.0329931	0.37676	0.916726	-0.113307	0.684221	0.884386	-0.088682	95	166	119	122	67	86	76	108	98	83	82	83	82	125	94	90	131	247	173	86	75	93	115	95	14.89	14.536
Phvul.001G033300	Ribosomal protein S18	genome	0.00380067	0.0154356	-0.162353	0.332031	0.690444	0.0292979	0.145978	0.341444	-0.0270073	0.127241	0.31908	-0.0421024	0.572153	1	0.0754068	0.935391	0.996843	0.0413496	0.0123704	0.0896423	0.13129	191	252	179	156	96	160	122	186	171	156	151	157	107	156	160	121	194	408	267	140	99	130	216	128	24.372	21.778
Phvul.001G033400	NA	genome	0.00145562	0.00725595	-0.618501	0.67166	0.891927	0.0142469	0.0233077	0.110483	-0.508105	0.013784	0.0772523	-0.667142	0.961777	1	-0.07087	0.461658	0.939495	-0.193506	0.393865	0.702755	0.0821219	2565	4239	2806	2034	541	2065	1925	2951	2448	1326	1811	1999	1815	3022	1925	1783	2087	3624	3504	2112	1693	1937	2571	1931	376.558	245.27
Phvul.001G033500	GAMMA-VPE,GAMMAVPE gamma vacuolar processing enzyme	genome	0.0573107	0.130846	0.786856	0.760953	0.928473	-0.000936975	0.376934	0.594449	-0.118197	0.951277	0.976484	0.0801987	0.156081	1	-0.308459	0.0511736	0.516431	-0.526338	0.902827	0.971692	-0.145099	3608	6850	4990	9675	2288	7794	4209	4270	3171	4660	3227	2931	2414	5285	5025	4265	6890	12517	7314	2736	1615	2170	4551	2899	605.313	1044.35
Phvul.001G033700	NA	genome	0.39359	NA	NA	1	NA	NA	1	NA	NA	0.264116	NA	NA	1	NA	NA	0.0395608	NA	NA	1	NA	NA	0	0	0	1	0	0	0	0	0	0	0	0	0	0	0	1	1	0	0	0	0	1	1	1	0	0.053
Phvul.001G033800	Protein phosphatase 2C family protein	genome	0.928053	0.958102	-0.0157667	0.2629	0.627832	-0.969705	0.48369	0.684298	0.923358	0.17165	0.381906	-1.876	0.899887	1	-0.186605	0.282836	0.865994	-1.16188	0.593906	0.836361	0.209242	76	128	437	39	402	29	96	103	48	801	76	47	38	117	258	62	71	65	234	83	95	33	115	53	25.117	24.844
Phvul.001G033900	NADH-ubiquinone oxidoreductase 20 kDa subunit, mitochondrial	genome	0.649832	NA	1.44252	0.771394	NA	NA	0.764413	NA	NA	0.311401	NA	1.04221	0.201925	NA	-1.18629	0.335811	NA	-0.798813	0.0442291	NA	-3.43227	1	0	0	0	0	2	0	0	0	0	0	0	2	4	2	1	7	21	4	0	0	0	5	0	0.039	0.106
Phvul.001G034000	NA	genome	0.379592	0.536663	-0.0662698	0.270512	0.634678	0.363466	0.917825	0.962005	0.0921348	0.00196962	0.0216004	-0.554041	0.913304	1	-0.0383176	0.754424	0.98241	0.100648	0.0231869	0.138545	-0.657977	32	71	34	38	22	37	38	58	37	34	51	26	36	73	52	36	46	111	94	45	39	55	84	49	5.368	5.127
Phvul.001G034100	NDL1 N-MYC downregulated-like 1	genome	0.460453	0.614087	0.0236095	0.0645296	0.308244	-0.453301	0.0129519	0.0757186	-0.687091	0.434385	0.657792	0.367551	0.664784	1	-0.204922	0.263258	0.858177	-0.343212	0.301003	0.622157	-0.540943	145	174	111	143	37	144	62	88	87	29	90	84	96	230	140	157	304	597	233	138	88	120	185	95	16.849	17.127
Phvul.001G034200	ATH1 homeobox gene 1	genome	1	NA	NA	0.409913	NA	NA	0.394133	NA	NA	0.0363736	NA	NA	0.038374	NA	NA	0.0383214	NA	NA	0.0381477	NA	NA	0	0	0	0	0	0	0	0	1	0	0	1	1	2	0	0	0	0	0	0	0	0	0	0	0	0
Phvul.001G034300	PYL2,RCAR14 PYR1-like 2	genome	0.43979	NA	NA	1	NA	NA	1	NA	NA	0.818828	NA	NA	1	NA	NA	0.36408	NA	NA	1	NA	NA	0	0	0	0	1	0	0	0	0	0	0	0	0	0	0	0	0	1	0	0	0	0	2	0	0	0.053
Phvul.001G034400	ATKEA6,KEA6 K+ efflux antiporter 6	genome	0.531288	0.676721	0.277329	0.615926	0.866443	0.0483139	0.098461	0.270361	-0.149443	0.864854	0.934691	0.0378592	0.757386	1	0.0460678	0.392952	0.921224	-0.101324	0.0208091	0.128672	-0.543033	88	123	94	104	72	98	70	96	72	75	70	64	86	125	120	128	179	291	204	100	84	77	142	117	11.951	14.484
Phvul.001G034500	HDA2 histone deacetylase 2	genome	1.6007e-05	0.000196296	0.975581	0.128271	0.441952	0.444777	0.197676	0.409981	0.395814	0.00290836	0.0278524	0.684252	0.57697	1	0.188953	0.347632	0.902234	0.258418	0.804425	0.935564	-0.115218	84	125	86	148	122	160	72	141	90	134	79	82	57	103	78	119	186	368	193	68	47	71	159	80	11.559	22.73
Phvul.001G034600	ATCBL10,CBL10,SCABP8 calcineurin B-like protein 10	genome	2.54797e-05	0.000284112	2.13237	0.1284	0.441952	0.929265	0.346097	0.565683	0.644316	0.705712	0.845688	0.312991	0.473683	1	-0.375602	0.552343	0.961383	0.399967	0.600218	0.838434	-0.425355	6	9	1	20	10	22	8	10	5	7	5	7	5	4	7	7	11	17	9	3	2	8	12	3	0.627	2.749
Phvul.001G034700	NA	genome	0.00535871	0.0201927	-0.352357	0.241049	0.601786	-0.0716942	0.0863912	0.250529	-0.199568	0.769802	0.882148	0.0102792	0.509928	1	0.105371	0.753795	0.98241	0.111553	0.539368	0.806276	-0.0512918	268	345	224	184	99	203	138	245	218	132	226	196	174	299	173	239	309	597	409	223	157	206	353	201	32.797	25.69
Phvul.001G034800	RTE1 Protein of unknown function (DUF778)	genome	0.00157267	0.00771774	-0.233876	0.0257941	0.184264	0.400721	0.165421	0.36925	0.301727	0.000589996	0.00992266	-0.300714	0.00772732	0.913247	-0.247446	0.0846505	0.630526	-0.150804	0.0756009	0.295912	0.0768074	392	578	361	316	229	294	345	517	464	472	401	374	283	383	274	248	374	721	550	209	140	228	423	271	52.154	44.349
Phvul.001G035000	NA	genome	1	NA	NA	0.110148	NA	NA	0.375351	NA	NA	1	NA	NA	1	NA	NA	0.389073	NA	NA	1	NA	NA	0	0	0	0	0	0	0	1	1	0	1	0	0	0	0	0	0	0	0	0	0	0	0	1	0	0
Phvul.001G035100	Protein kinase superfamily protein	genome	0.141223	0.261304	0.353167	0.928214	0.982322	0.119559	0.875505	0.939833	0.113284	0.891489	0.947472	0.0823333	0.589028	1	-0.052801	0.271664	0.860856	-0.112172	0.233545	0.549023	-0.31779	114	182	137	147	117	146	98	140	117	122	115	119	91	150	161	141	216	392	247	110	83	112	170	123	16.967	21.673
Phvul.001G035200	CHUP1 Hydroxyproline-rich glycoprotein family protein	genome	0.000751229	0.00427753	-1.68413	0.476233	0.788228	-0.206741	0.286945	0.507413	-0.430224	0.063883	0.207465	-0.794006	0.882627	1	0.0334877	0.965935	0.998942	-0.0203085	0.902985	0.971692	-0.227106	20	40	18	9	0	9	7	23	21	2	25	17	10	31	27	10	21	38	43	21	15	17	33	23	3.056	0.951
Phvul.001G035300	NA	genome	0.00227346	0.0102766	0.608813	0.0778521	0.342083	0.393587	0.215783	0.430572	0.32734	0.522872	0.726477	0.191553	0.334213	1	0.169141	0.388927	0.920106	0.18513	0.475699	0.760774	-0.275291	93	149	103	150	125	115	107	125	110	120	114	95	65	123	123	109	191	325	227	93	77	102	187	96	13.518	20.615
Phvul.001G035400	NA	genome	0.57909	0.714806	0.380077	0.923219	0.98132	0.166697	0.984859	0.994099	0.135888	0.0128592	0.0738459	-0.749301	0.508806	1	0.102133	0.0875031	0.635075	-0.568136	0.679188	0.881524	-0.0155084	25	32	28	33	18	31	24	22	26	16	27	28	19	21	24	14	15	38	26	29	23	15	22	10	3.331	4.335
Phvul.001G035500	AtGLDP2,GLDP2 glycine decarboxylase P-protein 2	genome	0.00547768	0.0205458	-0.318409	0.0384815	0.230761	-0.273987	0.00142634	0.0171014	-0.493499	0.208943	0.431826	-0.213005	0.674782	1	-0.0272874	0.0374444	0.453372	-0.373924	0.80009	0.933801	-0.196984	1109	1918	1461	1139	436	1093	770	1017	1014	689	913	821	1068	1689	1075	1336	1592	2890	2445	1105	719	1005	1354	861	175.858	141.03
Phvul.001G035600	GATA21,GNC GATA type zinc finger transcription factor family protein	genome	0.774406	NA	0.442518	0.541957	NA	NA	0.54077	NA	NA	0.607311	NA	NA	1	NA	NA	0.531331	NA	NA	0.543113	NA	NA	0	1	0	0	1	0	0	0	0	0	0	0	0	0	0	0	1	0	0	0	0	0	1	0	0.039	0.053
Phvul.001G035800	ATZIP4,ZIP4 zinc transporter 4 precursor	genome	0.284083	0.438422	-0.0642087	0.0344647	0.21519	-0.318054	0.00714579	0.0505904	-0.435875	0.608498	0.785369	0.189618	0.889045	1	0.0221129	0.672593	0.973233	-0.0448763	0.000188364	0.00351808	0.629162	59	153	87	89	50	73	50	75	56	57	56	55	28	64	52	53	89	147	105	36	25	37	76	39	11.716	11.206
Phvul.001G035900	ATNBP35,NBP35 nucleotide binding protein 35	genome	0.0307754	0.0802974	0.406599	0.864114	0.964594	0.0978939	0.109289	0.287302	0.339834	0.341192	0.573779	0.00638682	0.286963	1	-0.104458	0.286717	0.868239	-0.0772204	0.00661831	0.0571366	-0.492368	239	416	265	324	292	288	205	298	240	361	274	250	261	363	340	294	486	924	572	259	187	246	461	288	36.049	47.785
Phvul.001G036000	Small nuclear ribonucleoprotein family protein	genome	0.299497	0.455099	0.249345	0.781279	0.934975	0.109168	0.233423	0.449826	0.232135	0.606013	0.784156	0.158138	0.111503	1	-0.145699	0.762824	0.982448	0.0161312	0.950401	0.98735	-0.16751	405	661	482	554	353	457	333	479	448	508	472	402	298	530	467	445	693	1405	698	342	289	400	646	380	60.657	72.101
Phvul.001G036100	Protein of unknown function (DUF761)	genome	0.398809	0.556395	-0.00229469	0.8807	0.968256	0.0668175	0.555245	0.738201	-0.0524887	0.18812	0.404633	-0.240565	0.958836	1	-0.0657638	0.659858	0.970869	-0.0579784	0.0466758	0.219453	-0.620172	207	403	225	270	82	266	178	254	228	126	266	220	239	398	319	283	383	758	526	276	235	231	465	304	32.719	32.667
Phvul.001G036200	Fatty acid/sphingolipid desaturase	genome	5.1895e-06	8.02876e-05	-1.56672	0.054965	0.281509	-0.627133	0.00125288	0.0158168	-1.1695	0.0304567	0.128042	-0.884977	0.439623	1	0.251752	0.790481	0.9854	0.161198	0.872887	0.961506	-0.0595795	301	467	327	127	21	126	144	201	190	52	181	137	269	319	262	249	175	386	545	338	266	319	434	282	42.906	14.484
Phvul.001G036300	alpha/beta-Hydrolases superfamily protein	genome	0.0128927	0.0404219	0.695965	0.868093	0.965333	0.0674888	0.392266	0.608335	0.362185	0.380899	0.612676	0.392201	0.977152	1	0.0835638	0.618506	0.966487	0.164913	0.963171	0.990108	-0.14616	108	205	165	154	243	177	117	125	136	209	140	118	91	152	151	125	267	518	288	111	75	131	215	135	18.73	30.342
Phvul.001G036400	ftsh4 FTSH protease 4	genome	0.440989	0.596005	0.0959411	0.763328	0.929659	0.101782	0.59451	0.766603	0.186884	0.284131	0.516231	-0.00429254	0.921729	1	0.00337809	0.674496	0.973653	0.00354512	0.147206	0.433999	-0.0218635	285	464	334	366	205	287	232	338	307	334	316	287	168	331	320	268	386	783	502	244	186	240	429	225	42.436	45.354
Phvul.001G036500	AtIDD2,IDD2 indeterminate(ID)-domain 2	genome	0.205463	0.345725	0.827917	0.41145	0.747002	0.508825	0.634099	0.795356	0.365152	6.83625e-05	0.00229751	2.09749	0.0163662	1	1.43009	0.267759	0.859653	0.744691	1.5558e-05	0.000426521	2.05773	32	33	30	71	12	42	28	27	47	15	45	33	1	9	7	29	40	59	32	12	8	7	16	8	3.722	6.607
Phvul.001G036600	AtcwINV6,cwINV6 6-&1-fructan exohydrolase	genome	0.852794	0.914168	0.0768835	0.0323821	0.207579	1.35802	0.366471	0.585221	0.593302	0.965222	0.982736	-0.00472831	0.24147	1	0.634384	0.520338	0.956349	0.504773	0.209887	0.521717	0.661071	95	292	131	216	43	146	272	428	302	210	135	249	15	64	165	31	234	163	224	98	108	43	227	107	20.297	21.408
Phvul.001G036700	AtcwINV3,ATFRUCT5,FRUCT5 beta-fructofuranosidase 5	genome	0.412388	0.568811	0.589967	0.00126027	0.0271459	1.4615	0.106477	0.283372	0.793751	0.36001	0.5915	0.546427	0.521094	1	0.404299	0.262245	0.857693	0.703321	0.00319525	0.0334432	1.20131	145	314	180	336	64	313	384	582	362	419	175	248	54	69	84	56	234	242	194	64	53	38	236	93	25.039	37.689
Phvul.001G036800	ATBFRUCT1,ATCWINV1 Glycosyl hydrolases family 32 protein	genome	0.00606258	0.0223225	0.864113	0.00264893	0.0447021	0.92173	0.00103049	0.0137828	1.02325	0.39339	0.622773	0.47301	0.913047	1	0.144342	0.39487	0.92175	0.327914	0.0240243	0.142424	-0.747148	333	553	285	599	470	511	490	633	551	924	447	438	355	505	604	384	1049	2143	1212	397	228	394	1039	568	45.884	83.519
Phvul.001G036900	Thioredoxin superfamily protein	genome	0.8273	0.896581	0.452566	0.925182	0.981618	0.176024	0.381011	0.597964	-0.472816	0.791545	0.893819	0.345134	0.31921	1	-0.638572	0.705259	0.97704	-0.149024	0.78821	0.928952	-0.35271	990	1575	833	1812	82	1553	788	1138	971	174	912	775	672	1638	922	777	2264	4184	1320	659	378	544	1810	820	133.147	182.208
Phvul.001G037000	ATHSFA2,HSFA2 heat shock transcription factor A2	genome	0.00131892	0.00669504	3.18042	0.116513	NA	1.68824	0.123661	NA	1.67675	0.176749	NA	1.66023	0.701183	NA	-0.545846	0.158159	0.759718	1.51625	0.552611	0.813646	-0.787664	1	4	2	24	0	23	8	5	4	2	5	10	3	4	2	3	9	38	3	2	2	1	19	8	0.274	2.484
Phvul.001G037100	CYP711A1,MAX1 cytochrome P450, family 711, subfamily A, polypeptide 1	genome	0.0178674	0.052362	-0.696964	0.536631	0.824689	-0.105948	0.0445199	0.167143	-0.639877	3.91707e-08	9.69229e-06	-1.94952	0.00192305	0.643789	-1.22008	0.00100233	0.0533655	-1.1414	0.491686	0.772823	-0.371275	54	82	28	28	11	36	31	51	33	12	35	33	43	68	47	13	20	39	33	29	15	24	39	15	6.426	3.964
Phvul.001G037200	NA	genome	0.0634578	0.141532	-0.454821	0.970106	0.994297	0.119402	0.459733	0.66577	-0.152838	0.455147	0.67387	-0.134904	0.674581	1	0.0922041	0.785049	0.985293	-0.0442419	0.552019	0.813242	0.0331902	76	137	81	71	20	68	65	66	110	29	107	65	43	109	62	58	78	207	141	55	63	50	119	57	11.52	8.405
Phvul.001G037400	Putative lysine decarboxylase family protein	genome	0.0778968	0.16614	-0.0847159	0.0759795	0.338209	-0.143359	0.00163345	0.0188318	-0.336418	0.738363	0.864033	0.149676	0.771188	1	-0.0300111	0.0772606	0.601888	-0.23807	0.0141079	0.0984865	0.176235	300	554	352	334	186	323	244	299	281	210	268	248	162	397	236	257	432	863	513	215	156	191	341	202	47.256	44.561
Phvul.001G037500	Protein of unknown function (DUF803)	genome	0.0116092	0.0372197	-0.407372	0.397009	0.737764	0.35162	0.344414	0.564243	-0.0974298	0.367102	0.598927	-0.147326	0.109056	1	0.339869	0.360973	0.905482	0.271	0.167082	0.463783	-0.48204	98	130	69	82	20	64	59	117	110	56	87	68	81	130	98	108	131	252	222	138	84	109	193	104	11.638	8.775
Phvul.001G037600	Protein of unknown function (DUF3511)	genome	0.0356841	0.0901735	0.869248	0.221273	0.576555	0.668351	0.0196035	0.0990432	1.15317	0.247451	0.476534	0.511943	0.875822	1	0.117838	0.195776	0.807627	0.617899	0.737919	0.910339	-0.329495	197	217	148	167	428	166	185	272	217	521	247	182	117	182	227	271	408	641	444	115	89	193	450	236	22.021	40.226
Phvul.001G037700	Chalcone-flavanone isomerase family protein	genome	0.852719	0.914133	0.216243	0.358837	0.71222	0.40217	0.874271	0.939278	0.0987172	0.296719	0.529168	-0.165933	0.78422	1	-0.0637719	0.567247	0.961383	0.26302	0.758006	0.917975	-0.223181	107	143	110	148	30	132	86	152	121	76	114	103	97	109	107	100	133	258	174	102	64	101	208	100	14.106	16.387
Phvul.001G037900	NA	genome	NA	NA	2.89124	NA	NA	0.753789	NA	NA	2.64896	NA	NA	0.62033	NA	NA	0.49377	NA	NA	0.533547	NA	NA	-0.609245	182	426	449	527	4864	422	460	432	453	4116	521	402	251	251	699	552	805	1892	1393	272	255	626	742	525	41.417	307.275
Phvul.001G038000	ATXI-I,XI-15,XI-I myosin, putative	genome	2.42667e-05	0.000274623	1.14378	0.276859	0.641059	0.372575	0.0112862	0.0689327	0.740727	0.155037	0.359153	0.507927	0.616558	1	0.131118	0.587791	0.96235	0.203594	0.114268	0.375326	-0.544333	38	86	50	109	83	93	52	68	50	90	74	57	36	75	78	55	142	276	132	61	42	39	127	71	6.818	15.065
Phvul.001G038100	ATPMEI2,PMEI2 pectin methylesterase inhibitor 2	genome	1	NA	NA	1	NA	NA	1	NA	NA	0.880684	NA	-0.82103	0.566928	NA	NA	0.917442	NA	-0.142958	0.544567	NA	NA	0	0	0	0	0	0	0	0	0	0	0	0	0	1	0	0	1	0	0	0	0	1	0	0	0	0
Phvul.001G038400	ER,QRP1 Leucine-rich receptor-like protein kinase family protein	genome	0.729775	NA	0.749773	0.858409	NA	0.405819	0.697961	NA	0.716606	0.0669254	NA	1.39346	0.654162	NA	-0.598735	0.937928	NA	-0.125219	0.346279	0.662656	-1.42306	0	0	4	3	0	2	1	0	3	2	2	1	0	5	3	9	8	20	3	1	2	5	0	3	0.157	0.264
Phvul.001G038600	NA	genome	4.52381e-05	0.000447298	2.03389	0.0624022	0.302851	1.10292	0.130449	0.319862	0.964646	0.238073	0.466415	0.489043	0.677452	1	-0.119048	0.956468	0.998381	0.0807991	0.00316963	0.0332276	-1.6118	14	7	8	26	33	29	14	21	12	24	12	7	14	20	32	31	63	69	43	11	15	19	43	14	1.136	4.652
Phvul.001G038700	SLOMO F-box family protein	genome	0.0571879	0.130661	0.881227	0.796537	0.939097	0.00269076	0.14009	0.332964	0.738401	0.878604	0.941429	0.0593279	0.775181	1	-0.0399728	0.896905	0.992519	0.0472136	0.244567	0.561382	-0.651913	12	21	8	14	23	19	5	15	11	20	17	15	7	17	24	13	26	49	36	8	9	12	20	22	1.607	2.96
Phvul.001G038800	ATCKX5,CKX7 cytokinin oxidase 7	genome	0.915783	0.952092	0.177704	0.00466236	0.0644044	0.933071	0.684686	0.826303	0.244662	0.913857	0.957589	-0.0321353	0.808663	1	0.0241612	0.231116	0.842165	0.366136	0.00545181	0.0495974	-0.958123	44	69	48	39	37	59	58	100	74	48	46	51	49	104	80	85	169	147	175	50	44	70	160	97	6.309	7.136
Phvul.001G038850	NA	genome	0.132053	NA	2.75899	0.835289	NA	0.415038	0.361047	NA	1.99072	0.730513	NA	0.299846	0.627658	NA	0.551088	0.690001	NA	0.461091	0.0659295	NA	-3.01838	0	1	0	3	1	1	0	1	0	1	1	1	3	1	2	2	6	5	8	0	2	1	6	2	0.039	0.264
Phvul.001G038900	PHF5-like protein	genome	0.0143266	0.0439283	-0.234632	0.649831	0.881464	0.209558	0.144378	0.339425	0.357521	0.681522	0.831785	0.118415	0.228329	1	0.206237	0.103528	0.672857	0.298987	0.0177929	0.116164	0.21384	158	247	168	147	103	111	119	201	180	176	215	167	80	144	144	104	159	440	270	115	97	154	221	118	22.452	19.082
Phvul.001G039000	ATPEX10,PEX10 peroxin 10	genome	0.0254183	0.0688928	0.918867	0.901207	0.974191	0.203073	0.117034	0.299814	0.792515	0.164325	0.371931	0.67431	0.675352	1	0.278295	0.756457	0.98241	0.154987	0.157671	0.450403	0.402159	63	105	91	108	179	76	53	93	79	207	68	66	29	54	63	63	133	214	128	44	29	53	79	45	10.149	19.188
Phvul.001G039100	ACL5 S-adenosyl-L-methionine-dependent methyltransferases superfamily protein	genome	2.88264e-14	1.44132e-11	2.24196	0.0193603	0.157122	0.803793	0.00289306	0.0276014	1.02033	6.99109e-07	8.64929e-05	1.38545	0.00624262	0.851467	0.772582	0.64147	0.968895	0.173287	0.0149847	0.102594	-0.887828	62	115	135	375	447	272	141	150	120	178	174	129	98	163	169	381	742	854	462	202	170	148	241	139	12.225	57.829
Phvul.001G039200	PSBX photosystem II subunit X	genome	0.00238689	0.0106601	1.56293	0.37572	0.724607	0.587381	0.370177	0.588614	0.638411	0.2547	0.4853	0.683279	0.518386	1	0.578589	0.49167	0.948255	0.601559	0.0188957	0.120447	1.20112	29	58	55	88	180	43	55	64	42	98	33	37	11	22	13	30	41	59	56	10	12	13	51	12	5.564	16.439
Phvul.001G039300	ACT-like protein tyrosine kinase family protein	genome	0.722445	NA	0.426478	0.849983	NA	0.405819	0.927627	NA	-0.0184963	0.791579	NA	-0.0846122	0.696037	NA	-0.764622	0.834136	NA	0.288676	0.899127	NA	-0.00916	0	2	2	0	4	0	0	3	1	0	2	1	0	2	1	0	1	4	1	0	1	1	2	1	0.157	0.211
Phvul.001G039400	NA	genome	0.739715	0.835518	-0.0270302	0.780398	0.934768	-0.0534182	0.814066	0.906018	0.209423	0.407932	0.635895	-0.215187	0.216997	1	-0.678603	0.774329	0.983316	-0.170699	0.716956	0.900129	-0.335035	4	19	10	13	4	7	5	10	9	7	13	9	5	18	8	4	11	32	13	5	4	15	11	4	1.293	1.269
Phvul.001G039500	AL5 alfin-like 5	genome	0.0286132	0.0757419	0.504627	0.731571	0.916099	0.0806776	0.443741	0.652542	0.250069	0.0490704	0.174829	0.381461	0.920762	1	0.0236495	0.848537	0.990177	0.0440729	0.243773	0.560684	-0.340793	118	171	117	193	79	155	91	121	112	131	130	106	82	174	127	147	245	486	252	97	93	127	176	127	15.909	22.571
Phvul.001G039600	Mitochondrial substrate carrier family protein	genome	0.00837042	0.0287987	-2.64035	0.0212003	0.165375	-1.98778	0.0142157	0.0803769	-2.18889	0.668017	0.822811	-0.593555	0.659682	1	-0.309701	0.843225	0.990177	0.291686	0.431161	0.730993	0.38211	4	0	38	1	3	1	2	5	1	4	2	1	7	4	13	10	12	6	13	5	4	10	16	6	1.646	0.264
Phvul.001G039800	HSP17.6II 17.6 kDa class II heat shock protein	genome	0.725927	NA	0.43085	0.0163991	NA	NA	0.844782	NA	-0.0650435	0.274425	NA	-0.69787	0.484876	NA	-0.446628	0.999065	NA	-0.00687545	0.545379	0.810206	-0.549952	2	7	2	4	1	6	0	0	0	2	4	2	5	5	2	4	1	8	7	0	3	5	3	5	0.431	0.581
Phvul.001G039900	ATWRKY50,WRKY50 WRKY DNA-binding protein 50	genome	0.438886	0.594038	1.27494	0.000626139	0.0166922	3.65186	0.0266206	0.120337	2.52687	0.178834	0.391637	-1.74866	0.929926	1	-0.183208	0.00353323	0.123187	2.7327	0.143673	0.428602	-1.95976	3	17	9	35	3	14	43	155	77	22	37	68	1	18	65	5	29	10	36	19	29	38	493	77	1.136	2.749
Phvul.001G040000	Concanavalin A-like lectin protein kinase family protein	genome	0.00225802	0.0102173	1.55421	0.0261711	0.185684	1.05954	0.00997451	0.0634669	1.23695	0.73114	0.859845	0.184614	0.671005	1	0.342679	0.025715	0.37565	1.07453	0.178342	0.478939	-0.697782	29	43	24	101	18	90	48	46	57	61	68	43	35	32	49	22	56	154	105	43	19	32	148	86	3.762	11.048
Phvul.001G040300	Concanavalin A-like lectin protein kinase family protein	genome	0.862975	0.921043	0.346075	0.0946928	0.378676	0.963122	0.0929832	0.261648	0.970072	0.00322371	0.0297382	-1.48383	0.432797	1	-0.387367	0.00471747	0.144981	1.53963	0.0655229	0.272309	-1.087	59	97	69	95	20	97	93	161	77	166	69	100	54	84	218	36	102	86	171	81	57	118	766	243	8.816	11.206
Phvul.001G040700	Concanavalin A-like lectin protein kinase family protein	genome	0.60341	NA	-1.15472	0.0233535	NA	2.40045	0.0844388	NA	1.97534	0.854839	NA	NA	0.264294	NA	NA	0.000286111	NA	NA	0.362393	NA	NA	1	1	1	1	0	0	2	6	4	3	3	3	0	0	0	0	1	0	4	0	0	0	12	5	0.118	0.053
Phvul.001G040750	NA	genome	0.00626543	0.0229236	0.701966	0.432448	0.76146	0.265018	0.321264	0.541883	0.323155	0.207749	0.43008	0.303618	0.985151	1	0.0392693	0.965061	0.998942	0.0521251	0.480574	0.764099	-0.291654	55	101	48	104	63	79	58	57	70	78	58	58	42	76	68	81	130	193	130	50	37	41	106	63	7.994	13.004
Phvul.001G040900	ATER,ER enhancer of rudimentary protein, putative	genome	0.4915	0.642331	0.116864	0.740239	0.919896	0.150087	0.773995	0.880835	0.152831	0.260627	0.491905	0.00318223	0.107057	1	-0.112802	0.476693	0.944157	0.00334454	0.522338	0.794586	-0.205738	640	1054	661	793	390	710	558	735	679	703	672	615	516	797	710	650	1014	1904	1201	574	349	524	1082	602	92.278	100.064
Phvul.001G041000	Major facilitator superfamily protein	genome	0.165445	0.294485	-0.198521	0.0977772	0.385597	-0.324876	0.0519351	0.184107	-0.403762	0.0193197	0.0960886	-0.461764	0.284287	1	-0.275583	0.0668319	0.571437	-0.41441	0.382397	0.693854	-0.351423	95	147	80	83	49	76	61	71	62	30	79	76	92	123	91	84	79	228	151	74	62	67	111	72	12.617	10.995
Phvul.001G041100	ATGPX1,GPX1 glutathione peroxidase 1	genome	0.000106976	0.000893805	0.770284	0.0451149	0.252917	0.455462	0.00325568	0.0298639	0.60991	0.0127837	0.073605	0.522401	0.940084	1	0.0451467	0.240135	0.843609	0.228313	0.0575211	0.25106	-0.474297	172	250	153	280	215	232	165	219	211	264	189	214	129	217	249	219	474	811	420	157	120	182	345	232	22.531	38.429
Phvul.001G041200	Protein phosphatase 2C family protein	genome	0.122444	0.23457	0.595994	0.00253254	0.0434041	1.04895	0.0121808	0.0725651	0.885903	0.401046	0.630255	0.367405	0.527647	1	-0.149703	0.156268	0.757187	0.560898	0.246617	0.563514	-0.520127	112	182	146	188	153	152	157	326	204	278	163	177	91	152	227	142	376	549	284	107	90	114	462	179	17.241	26.06
Phvul.001G041300	Sas10/Utp3/C1D family	genome	0.964775	0.979377	0.145871	0.772651	0.932546	0.182044	0.27717	0.497694	0.318507	0.151962	0.355062	0.338457	0.519514	1	-0.0610242	0.165267	0.767711	0.253407	0.763896	0.920176	-0.129438	157	221	178	166	144	146	136	166	174	226	157	144	97	170	186	165	289	554	289	125	79	164	266	158	21.786	24.104
Phvul.001G041400	AtENODL14,ENODL14 early nodulin-like protein 14	genome	0.000421478	0.00270415	-1.2194	0.537818	0.825136	-0.133956	0.263716	0.483067	-0.371581	0.0829089	0.243752	-0.5932	0.636276	1	0.0904656	0.677569	0.974364	-0.139723	0.70917	0.896565	0.0225891	473	766	407	221	40	263	291	434	407	114	447	406	326	484	397	298	274	836	670	422	367	383	504	306	64.497	27.699
Phvul.001G041500	NA	genome	0.0635525	0.1417	1.51905	0.270721	NA	-1.00692	0.924576	NA	0.203533	0.00274676	NA	2.35347	0.723344	NA	-0.183066	0.937452	0.997064	-0.124851	0.799631	0.933627	0.114902	2	7	7	13	5	16	2	2	2	3	8	3	5	6	0	13	18	68	7	4	0	9	1	1	0.627	1.797
Phvul.001G041600	Endomembrane protein 70 protein family	genome	9.54183e-05	0.000818402	-1.16714	0.0189283	0.15472	-0.746881	0.00365945	0.032195	-0.957574	0.0582602	0.195966	-0.598133	0.961655	1	-0.0241379	0.480452	0.945235	-0.199326	0.493008	0.773756	0.140184	1177	1806	1031	573	116	636	537	605	663	247	707	617	891	1069	753	698	791	1665	1444	912	673	802	1071	700	157.284	70.039
Phvul.001G041700	ENP,MAB4,NPY1 Phototropic-responsive NPH3 family protein	genome	0.003408	0.0141775	0.891395	0.000635265	0.0168793	0.953774	0.014628	0.0818666	0.750777	0.25153	0.481252	-0.15139	0.611845	1	-0.118924	0.155812	0.75691	-0.270713	0.000628388	0.00932979	-0.9913	36	42	26	47	32	64	48	53	51	43	63	27	36	59	59	46	70	128	86	39	36	35	68	36	4.075	7.559
Phvul.001G041800	ATP-dependent caseinolytic (Clp) protease/crotonase family protein	genome	0.0190595	0.0550853	-0.213711	0.164414	0.501088	-0.0817148	0.433718	0.644164	0.0105261	0.102874	0.278844	-0.134733	0.691182	1	-0.119056	0.568071	0.961383	-0.0388778	0.648197	0.86444	-0.23469	202	289	213	156	104	190	124	217	161	152	213	174	159	235	223	181	252	556	314	177	154	206	301	147	27.585	23.787
Phvul.001G041900	ATCM2,CM2 chorismate mutase 2	genome	0.00078451	0.00442544	-0.508841	0.743146	0.920752	0.0548546	0.0610573	0.203268	-0.291606	0.101837	0.277142	-0.273324	0.766858	1	-0.071866	0.266575	0.859288	-0.194849	0.885054	0.966533	-0.182264	371	538	331	328	82	236	267	332	373	218	283	269	298	472	278	319	380	827	601	304	227	268	452	277	48.588	34.147
Phvul.001G042000	Actin-binding FH2 (Formin Homology) protein	genome	0.267879	0.419574	-0.220163	0.349761	0.705402	0.457909	0.149273	0.346687	0.614341	0.381785	0.613427	-0.220959	0.803228	1	-0.100765	0.244898	0.845288	-0.369346	0.647657	0.864391	-0.316159	16	21	18	16	5	14	14	23	20	19	22	23	14	18	19	17	27	33	25	18	11	8	18	17	2.155	1.85
Phvul.001G042100	ATWRKY40,WRKY40 WRKY DNA-binding protein 40	genome	0.642882	0.765543	0.524841	6.46698e-12	7.53022e-09	4.74183	5.10933e-07	4.53539e-05	3.59677	0.454876	0.673669	-0.355733	0.152849	1	1.0645	2.7363e-07	0.000120397	3.72202	0.650389	0.865367	-0.518004	2	8	5	7	4	5	65	169	69	36	29	73	3	6	7	1	8	13	20	4	14	9	165	56	0.588	0.846
Phvul.001G042300	TAF5 TBP-associated factor 5	genome	0.00657035	0.0237978	0.691252	0.261036	0.625866	0.337993	0.152474	0.35116	0.435202	0.208047	0.430468	0.356732	0.946192	1	-0.00193261	0.654077	0.97017	-0.0294617	0.766937	0.920915	-0.230381	87	134	104	154	117	118	110	92	108	152	95	87	66	119	99	97	211	332	170	87	65	67	152	84	12.735	20.563
Phvul.001G042400	NA	genome	0.000795792	0.0044696	-0.155545	0.162519	0.498156	-0.00791562	0.106955	0.284108	-0.0190573	0.0291031	0.124445	-0.0867774	0.14359	1	0.103711	0.483842	0.945687	-0.00681661	1.19479e-06	4.60962e-05	0.311025	1405	2211	1314	1277	840	1164	1026	1378	1296	1442	1169	1087	798	1165	997	917	1305	2683	1827	994	790	867	1480	861	193.177	173.433
Phvul.001G042500	EamA-like transporter family	genome	0.517102	NA	-0.41913	0.73942	NA	-0.178122	0.115858	NA	-1.77702	0.669455	NA	-0.161618	0.947034	NA	0.0117134	0.888595	NA	-0.122683	0.90059	NA	-0.0600376	1	5	3	3	1	1	3	1	2	0	1	1	1	3	3	0	3	8	6	1	1	2	2	3	0.353	0.264
Phvul.001G042600	MGD1,MGDA monogalactosyl diacylglycerol synthase 1	genome	0.0239761	0.0660167	-0.256373	0.81981	0.949506	0.0969446	0.225706	0.440781	-0.10355	0.333318	0.565546	-0.0620423	0.614517	1	-0.122459	0.355153	0.904507	0.255681	0.145152	0.431191	0.14157	79	129	103	88	32	73	61	100	90	62	87	71	59	75	76	63	98	193	104	77	38	62	130	81	12.186	10.202
Phvul.001G042800	disease resistance family protein / LRR family protein	genome	0.89327	NA	0.442518	0.871729	NA	0.415038	0.315393	NA	NA	0.667525	NA	NA	0.0661743	NA	NA	1	NA	NA	0.317608	NA	NA	0	0	2	0	1	1	2	0	0	0	0	0	0	0	0	0	0	2	2	1	1	0	0	0	0.078	0.106
Phvul.001G043000	disease resistance family protein / LRR family protein	genome	0.716707	NA	-0.301827	0.0326127	NA	1.78403	0.588097	NA	0.656753	0.251917	NA	1.50976	0.835312	NA	-0.175087	0.585681	NA	-1.12928	0.476405	NA	0.900464	1	3	1	1	1	1	3	5	5	4	2	0	1	0	1	1	4	5	2	0	0	0	1	0	0.196	0.159
Phvul.001G043000	NA	genome	0.712461	0.815743	0.432644	0.191575	NA	-0.969154	0.862231	NA	0.0197054	0.00580046	NA	1.43321	0.87345	NA	-0.0678765	0.517804	0.955839	-0.385617	0.825138	0.944122	-0.309974	3	4	6	6	1	6	1	2	2	2	3	5	3	5	4	10	16	31	8	3	2	3	5	2	0.509	0.687
Phvul.001G043100	Peroxidase superfamily protein	genome	0.608352	NA	-0.301827	0.63513	NA	-0.329308	0.392713	NA	-0.928209	0.819023	NA	0.17897	0.0189439	NA	2.80735	0.559919	NA	NA	0.204821	NA	1.88679	2	1	2	1	0	2	1	1	1	0	0	2	1	0	0	0	1	1	1	3	4	0	0	0	0.196	0.159
Phvul.001G043200	Protein of unknown function (DUF1336)	genome	0.00265923	0.0116447	-1.51131	0.015591	0.138105	-1.28855	0.00142018	0.0170379	-1.78922	0.0542028	0.18746	-1.11999	0.601741	1	0.242523	0.165681	0.768211	-0.877966	0.583712	0.831993	0.194372	171	260	142	78	21	50	55	50	72	8	46	72	134	184	55	85	76	141	226	180	95	130	45	46	22.452	7.876
Phvul.001G043400	WIN2 HOPW1-1-interacting 2	genome	1.01415e-09	9.96041e-08	0.745259	0.104884	0.398347	0.280405	0.0203564	0.101379	0.355268	5.57493e-05	0.00204362	0.480321	0.639661	1	0.103267	0.0662272	0.568031	0.224736	0.964136	0.990483	-0.161482	729	1099	736	1308	789	1089	679	864	807	951	762	780	525	817	794	936	1538	2770	1552	581	472	654	1245	819	100.468	168.412
Phvul.001G043450	NA	genome	0.054616	0.126134	1.37589	0.503653	NA	-0.487696	0.169773	NA	1.0893	0.0153618	NA	1.71607	0.455417	NA	0.736355	0.373703	0.914576	0.708628	0.805022	0.935746	0.105825	1	5	7	8	11	6	1	2	4	12	5	4	4	3	2	9	17	26	11	6	0	9	4	3	0.509	1.321
Phvul.001G043500	ATGDU2,GDU2 glutamine dumper 2	genome	0.00709864	0.025258	0.6991	0.325325	0.685048	0.310659	0.705195	0.838751	0.202455	0.00420559	0.0351561	0.581992	0.721468	1	-0.00245801	0.0867772	0.633621	-0.422476	0.226045	0.540235	0.0587279	380	662	457	718	484	602	427	477	499	422	482	407	189	484	399	663	694	1467	761	283	171	292	306	273	58.737	95.359
Phvul.001G043600	AHK5,CKI2,HK5 histidine kinase 5	genome	0.240453	0.388255	-0.278907	0.126181	0.437996	-0.488564	0.0352151	0.143991	-0.734116	0.898437	0.950589	0.0863448	0.726548	1	0.0113039	0.0592109	0.542767	-0.774945	0.913735	0.973875	-0.161193	108	191	84	104	46	84	56	72	78	18	82	75	91	148	80	130	172	294	157	121	87	76	59	68	15.007	12.369
Phvul.001G043700	UBP19 ubiquitin-specific protease 19	genome	0.244359	0.392516	0.373535	0.714236	0.910696	0.0213199	0.60635	0.775368	0.0110619	0.931466	0.966422	0.146741	0.513249	1	0.187072	0.510022	0.953392	-0.0498824	0.746818	0.913222	-0.175596	64	124	64	89	58	95	70	64	59	64	65	64	70	71	71	61	124	228	160	60	54	68	106	49	9.874	12.792
Phvul.001G043800	F-box family protein	genome	3.02776e-06	5.31186e-05	1.35331	0.00672957	0.0813756	0.824486	0.00203983	0.0220274	0.910314	0.00230214	0.0238466	0.820101	0.946423	1	-0.0131597	0.911276	0.994201	0.0809378	0.233603	0.549089	-0.470785	55	94	68	176	81	154	67	111	112	122	97	91	48	87	89	90	291	315	132	65	55	46	125	87	8.503	21.725
Phvul.001G043900	AIP2 RING/U-box superfamily protein	genome	0.512483	0.660649	0.231829	0.832661	0.95301	0.103441	0.811617	0.903938	0.114741	0.349131	0.580662	-0.00262537	0.0526881	1	-0.219063	0.0467098	0.499813	-0.192883	0.661402	0.871232	-0.119528	321	542	442	437	305	394	317	386	355	425	336	313	250	442	364	342	524	989	557	262	211	283	427	296	51.135	60.049
Phvul.001G044000	2-oxoglutarate (2OG) and Fe(II)-dependent oxygenase superfamily protein	genome	0.800737	0.878431	0.183553	0.794999	0.93883	0.154874	0.574238	0.750822	0.0509974	0.33164	0.564259	0.236447	0.440374	1	0.100374	0.53097	0.958307	0.113541	0.0529319	0.237865	0.0952483	144	280	164	193	126	176	113	183	198	151	170	142	90	171	149	143	242	465	270	126	103	137	208	138	23.04	26.166
Phvul.001G044100	Protein of unknown function (DUF1350)	genome	0.147887	0.270247	0.580519	0.757314	0.927142	0.220871	0.857503	0.929674	0.190869	0.0161559	0.0853042	0.914229	0.458637	1	0.292058	0.338778	0.897116	0.426529	0.0259073	0.149558	0.592301	14	34	35	33	25	34	22	29	22	29	21	22	10	15	16	22	37	77	31	19	7	14	35	11	3.252	4.863
Phvul.001G044600	CID7 CTC-interacting domain 7	genome	1.27366e-07	4.40574e-06	0.677865	0.97545	0.995721	0.122597	0.327965	0.548064	0.233618	0.0282092	0.122002	0.320193	0.744982	1	-0.0264946	0.710408	0.97737	-0.00100893	0.193219	0.498566	-0.299143	1035	1717	1283	1827	1222	1736	956	1275	1084	1354	1206	1046	792	1436	1470	1324	2450	4351	2284	1093	745	1011	1854	1159	158.107	252.935
Phvul.001G044700	Protein of unknown function (DUF1677)	genome	0.0635633	0.14171	-0.390555	2.37855e-05	0.00169071	-1.08531	0.000115389	0.0029897	-0.957673	0.914798	0.958016	0.122587	0.734381	1	-0.0887042	0.0911195	0.648957	-0.497217	0.907895	0.973134	-0.128049	182	324	166	143	120	117	87	65	87	72	85	106	129	284	134	156	275	617	333	137	114	171	149	102	26.332	20.087
Phvul.001G044800	GCR1 G-protein-coupled receptor 1	genome	0.00388608	0.0156894	0.945047	0.972481	0.995359	0.128885	0.046091	0.170792	0.803102	0.721208	0.853803	0.204214	0.561692	1	0.258433	0.99167	1	0.0368897	0.520671	0.793794	-0.364238	396	612	399	557	998	453	345	414	402	1001	475	390	341	548	460	523	758	1454	1102	398	332	448	674	385	55.132	106.143
Phvul.001G044900	Protein kinase superfamily protein	genome	7.08462e-09	4.66651e-07	1.03687	0.381775	0.729226	0.241341	0.0346992	0.142652	0.441793	0.243431	0.472841	0.312	0.308965	1	-0.12899	0.286639	0.868239	-0.150738	0.0303295	0.166677	-0.508209	197	342	202	462	269	396	206	241	214	265	243	257	154	368	263	252	470	993	476	219	120	180	347	243	29.035	59.573
Phvul.001G045000	NA	genome	0.339694	0.496596	0.722156	0.259862	0.624495	0.760108	0.997326	0.999731	0.132845	0.733257	0.860864	0.23008	0.351408	1	-0.494122	0.121377	0.708019	-0.755662	0.0425153	0.207382	-1.21006	6	7	5	9	3	10	4	6	13	5	8	2	8	11	12	15	13	36	10	11	4	5	7	8	0.705	1.163
Phvul.001G045100	protein kinase family protein	genome	0.0101527	NA	1.72011	0.134146	NA	1.14196	0.050317	NA	1.39446	0.593191	NA	1.97944	0.0103762	NA	3.5057	0.0236381	NA	3.32465	0.0799235	0.305676	2.7356	3	5	1	8	9	5	3	7	5	6	7	5	0	0	1	1	3	3	8	3	2	1	6	4	0.353	1.163
Phvul.001G045200	Cyclophilin-like peptidyl-prolyl cis-trans isomerase family protein	genome	0.000468974	0.00293693	0.820402	0.508746	0.80797	0.265296	0.052561	0.185529	0.541585	0.614327	0.789883	0.225536	0.779208	1	-0.0930164	0.742032	0.98049	-0.0145756	0.303379	0.624578	-0.395983	86	121	94	124	147	123	88	103	82	126	110	97	60	123	112	97	168	342	164	81	69	72	159	87	11.794	20.827
Phvul.001G045300	HAB1 homology to ABI1	genome	2.5649e-08	1.29421e-06	0.735411	0.594335	0.854603	0.181993	0.0523704	0.185021	0.340176	0.000280007	0.00595354	0.500944	0.950412	1	0.0310904	0.700535	0.976417	0.00770466	0.0640857	0.268814	-0.354646	214	350	256	392	265	355	212	268	222	290	263	236	190	316	275	280	593	1072	509	243	154	218	395	242	32.131	53.494
Phvul.001G045400	Concanavalin A-like lectin protein kinase family protein	genome	0.0121277	0.0384694	0.771103	0.0504244	0.268132	0.608896	0.249102	0.467081	0.4206	0.694643	0.839825	0.0862984	0.744955	1	0.0653467	0.701389	0.9765	-0.0495973	0.64132	0.860501	0.00334423	232	503	246	468	386	387	361	472	296	460	295	243	155	271	303	274	523	565	471	204	191	127	376	264	38.439	65.599
Phvul.001G045500	Major facilitator superfamily protein	genome	0.141274	0.261354	-0.0489213	0.131049	0.446596	-0.0886033	0.0132184	0.0768001	-0.241679	0.430239	0.654819	0.0137327	0.581131	1	-0.0696996	0.289962	0.871757	-0.100435	0.212042	0.524213	0.0236926	113	174	147	118	79	114	85	136	87	97	83	99	78	124	116	91	161	313	190	90	64	71	163	89	17.006	16.439
Phvul.001G045700	ALDH11A3 aldehyde dehydrogenase 11A3	genome	NA	NA	3.09046	NA	NA	-0.199348	NA	NA	1.62405	NA	NA	0.591326	NA	NA	0.273414	NA	NA	-0.340059	NA	NA	0.278156	14	26	30	38	364	40	19	17	10	90	45	29	14	16	13	21	30	63	31	17	11	11	16	10	2.743	23.364
Phvul.001G045800	Beta-1,3-N-Acetylglucosaminyltransferase family protein	genome	1	NA	NA	1	NA	NA	1	NA	NA	0.248583	NA	NA	0.247622	NA	NA	0.673376	NA	-1.11433	0.248074	NA	NA	0	0	0	0	0	0	0	0	0	0	0	0	0	3	1	0	0	0	0	0	0	0	0	2	0	0
Phvul.001G045900	ARM repeat superfamily protein	genome	0.073355	0.158481	-0.361474	0.219866	0.574252	-0.20828	0.0913766	0.259066	-0.340442	0.0756619	0.230881	-0.436175	0.474231	1	0.120532	0.215712	0.829018	-0.357961	0.794197	0.931452	-0.256195	201	269	173	111	111	149	120	150	150	69	180	137	135	268	169	176	149	419	353	189	164	143	190	153	25.195	19.611
Phvul.001G046100	CHD3,CHR6,GYM,PKL,SSL2 chromatin remodeling factor CHD3 (PICKLE)	genome	0.895702	NA	0.442518	0.351532	NA	1.41504	0.583657	NA	0.990722	0.933053	NA	0.17897	0.540395	NA	NA	0.535488	NA	NA	0.706319	NA	0.557482	0	0	2	1	1	0	1	3	0	1	1	1	0	0	1	1	1	0	0	0	0	0	0	0	0.078	0.106
Phvul.001G046200	HXXXD-type acyl-transferase family protein	genome	0.63492	0.759391	0.379422	0.691748	0.90072	0.27134	0.447542	0.655937	-0.202259	0.00574523	0.0433252	1.02317	0.0778658	1	-0.487073	0.0239429	0.364757	-0.679352	4.54795e-16	6.98797e-14	-2.84664	16	24	16	28	8	18	13	12	26	9	18	10	84	113	103	145	232	696	129	78	36	78	64	62	2.194	2.854
Phvul.001G046300	ARR12,RR12 response regulator 12	genome	0.925123	0.956514	0.27744	0.14403	0.469203	-0.485225	0.280825	0.501076	-0.300479	0.926565	0.964066	0.103208	0.101799	1	0.675395	0.677575	0.974364	-0.204273	0.00447427	0.0429673	1.06727	93	108	55	104	35	91	48	41	49	36	69	53	33	39	19	51	27	94	76	58	31	39	23	24	10.031	12.158
Phvul.001G046400	Glycosyl hydrolase family protein with chitinase insertion domain	genome	0.000735182	0.0042076	-0.614292	0.00469897	0.0647398	-0.581943	0.00470995	0.0381509	-0.575787	2.32838e-05	0.00116097	-0.969311	0.333533	1	-0.378108	0.00666529	0.182384	-0.639898	2.77525e-06	9.71449e-05	1.04616	283	529	394	273	81	230	171	236	201	160	273	182	130	182	123	64	119	208	154	129	97	79	143	82	47.256	30.87
Phvul.001G046500	C2H2 and C2HC zinc fingers superfamily protein	genome	0.371863	NA	-0.492035	0.0948776	NA	-1.25376	0.639128	NA	0.541659	0.662866	NA	0.424351	0.480321	NA	-0.642144	0.525139	NA	-0.584962	0.448672	0.742248	0.361739	9	6	4	5	4	1	1	2	3	15	4	2	4	7	0	6	5	15	4	3	1	3	2	3	0.744	0.529
Phvul.001G046600	Mitochondrial glycoprotein family protein	genome	0.18856	0.324374	-0.175813	0.928006	0.982262	0.137997	0.503646	0.699712	-0.0278822	0.13112	0.324422	-0.188675	0.502634	1	0.0692942	0.260442	0.85669	-0.267802	0.0974166	0.343583	0.294978	57	83	84	48	34	65	45	78	63	44	73	50	36	49	51	23	51	136	65	49	48	34	58	31	8.777	7.77
Phvul.001G046700	PPPDE putative thiol peptidase family protein	genome	0.00615363	0.022601	-0.175997	8.24942e-05	0.00413425	-0.390728	0.0010204	0.0136848	-0.304473	0.879171	0.94187	0.182183	0.689113	1	0.0119506	0.404529	0.924429	-0.0898	0.27086	0.589982	-0.0131203	348	519	337	324	168	298	187	263	243	216	267	258	228	358	319	297	440	1070	625	230	181	292	375	259	47.177	41.759
Phvul.001G046800	Plant protein of unknown function (DUF868)	genome	0.0910308	0.187149	0.739247	0.627629	0.871327	0.279854	0.823789	0.910932	0.0818621	0.018319	0.092459	0.755405	0.880292	1	-0.0116288	0.537753	0.958851	0.234984	0.0442493	0.212246	0.372344	108	139	111	199	48	196	98	128	102	86	98	104	43	105	58	98	194	320	141	48	43	48	137	79	14.028	23.417
Phvul.001G046900	Integrase-type DNA-binding superfamily protein	genome	0.387887	0.545252	-0.220163	0.789699	0.937391	0.268603	0.137293	0.329149	-0.578617	0.391202	0.620694	-0.439779	0.489454	1	-0.0775494	0.162504	0.764541	-0.438132	7.67086e-06	0.000234636	-1.94751	21	18	16	14	10	11	16	16	18	7	8	13	49	55	54	76	53	76	116	27	27	33	59	35	2.155	1.85
Phvul.001G047000	NA	genome	5.33657e-05	0.000512972	-1.00623	0.0133777	0.125385	-0.622702	0.00261571	0.0258631	-0.795203	0.121377	0.309827	-0.241708	0.843924	1	-0.15607	0.543448	0.959348	-0.139773	0.0205991	0.127822	0.561345	288	466	609	225	56	222	186	245	237	138	263	196	195	262	231	140	229	655	317	213	171	228	300	152	53.408	26.589
Phvul.001G047100	Protein kinase superfamily protein	genome	0.00857477	0.0293428	-0.529226	0.0323575	0.207489	-0.480229	0.0141286	0.0800655	-0.586379	0.18873	0.405636	-0.267703	0.485989	1	0.0948564	0.360428	0.905456	-0.185537	0.712155	0.897547	-0.233871	114	181	108	84	23	100	53	73	92	42	85	77	102	137	114	106	137	273	188	134	106	91	157	90	15.791	10.942
Phvul.001G047200	ALF4 aberrant lateral root formation 4	genome	0.628263	0.753519	0.258356	0.278512	0.642746	0.309652	0.992747	0.997587	0.140915	0.815033	0.907094	0.0910999	0.133427	1	-0.231593	0.783705	0.985284	0.109673	0.000418028	0.00676111	-0.719871	67	101	79	87	47	85	68	92	71	71	77	59	71	122	110	95	157	316	158	67	68	82	187	87	9.678	11.576
Phvul.001G047300	AtTRS120,TRS120 TRS120	genome	0.649438	0.770882	0.0109588	0.106776	0.402598	-0.199903	0.266363	0.486139	-0.0822212	0.131903	0.325646	-0.202385	0.721985	1	-0.036014	0.143623	0.738248	-0.227266	0.781133	0.926146	-0.194111	165	301	190	156	178	156	140	161	130	180	159	132	141	227	191	177	233	445	355	143	121	168	236	116	25.705	25.901
Phvul.001G047400	NA	genome	0.204914	NA	1.42989	0.286749	NA	1.20921	0.958214	NA	-0.0184963	0.307258	NA	0.562852	0.102874	NA	-1.50754	0.289876	NA	-0.85901	0.0964091	0.341684	-1.7443	2	1	1	4	2	2	3	3	1	0	1	2	0	5	5	7	7	12	3	0	1	2	3	1	0.157	0.423
Phvul.001G047500	ribosomal protein S11	genome	0.00290266	NA	3.89699	0.848947	NA	0.415038	0.12397	NA	2.72583	0.457664	NA	0.773594	0.713509	NA	0.404696	0.668839	NA	0.465664	0.203812	NA	-2.42884	1	0	0	6	3	2	0	1	0	1	2	2	2	0	2	2	4	6	3	1	2	2	1	3	0.039	0.581
Phvul.001G047700	ATX5,SDG29,SET29 SET domain group 29	genome	0.201034	0.340473	0.595234	0.699859	0.904259	0.285843	0.624311	0.788405	0.316518	0.166053	0.374546	0.547327	0.564871	1	-0.0939803	0.20224	0.815479	0.499783	0.976446	0.993207	-0.173248	26	24	25	35	21	28	18	31	20	28	19	24	21	21	21	21	61	80	44	14	9	19	52	26	2.939	4.44
Phvul.001G047800	PR5K PR5-like receptor kinase	genome	0.435918	NA	0.796786	0.54551	NA	-0.397592	0.534874	NA	-0.411532	0.191798	NA	NA	1	NA	NA	0.460389	NA	NA	0.028546	NA	NA	2	3	2	3	4	2	1	3	0	2	2	0	0	0	0	0	4	2	0	0	0	1	1	0	0.274	0.476
Phvul.001G047900	Protein kinase superfamily protein	genome	0.757267	NA	0.654864	0.56108	NA	0.990762	0.566627	NA	0.981464	0.76744	NA	-0.29956	0.663935	NA	-0.665581	0.22388	NA	1.39232	0.806103	0.936221	-0.647045	2	1	3	4	2	1	1	6	2	9	0	0	1	6	0	1	4	5	3	1	1	0	15	5	0.235	0.37
Phvul.001G048050	NA	genome	0.746881	0.840565	0.101765	0.0431444	0.246249	-0.882721	0.591742	0.764591	-0.0632937	0.151956	0.355062	-0.814917	0.29141	1	-0.59805	0.564318	0.961383	0.461923	0.0806032	0.307704	0.712625	13	11	20	19	7	9	3	10	5	15	7	10	5	7	8	4	9	7	10	4	1	7	20	3	1.724	1.85
Phvul.001G048200	Protein kinase superfamily protein	genome	0.0884753	NA	2.01217	0.325949	NA	1.40276	0.0676966	NA	2.12858	0.108244	NA	-1.61667	0.821106	NA	-0.183712	0.834269	NA	0.392317	0.20499	0.514431	-1.64092	0	1	2	3	4	2	0	4	2	5	3	2	2	1	4	0	2	2	4	1	2	0	9	1	0.118	0.476
Phvul.001G048400	receptor serine/threonine kinase, putative	genome	0.3605	NA	1.16175	0.838849	NA	0.402759	0.78093	NA	-0.196143	0.894822	NA	0.17897	0.528812	NA	NA	0.907397	NA	-0.142958	0.446757	NA	1.15472	1	1	1	3	1	1	2	1	0	1	1	0	0	0	1	0	1	1	0	0	0	0	1	0	0.118	0.264
Phvul.001G048500	PR5K PR5-like receptor kinase	genome	0.021429	NA	1.72011	0.0818028	NA	1.32275	0.12403	NA	1.22473	0.789878	NA	0.448921	0.290903	NA	-1.49976	0.859694	NA	0.36196	0.600745	0.838634	0.424605	1	5	3	12	4	6	6	6	5	4	10	2	2	2	1	2	5	5	2	0	0	0	6	1	0.353	1.163
Phvul.001G048600	Protein kinase superfamily protein	genome	0.224421	0.368591	0.879633	0.256963	0.621452	0.754268	0.152826	0.351571	0.906072	0.65792	0.81642	0.211504	0.693335	1	-0.183035	0.0887573	0.639415	1.08349	0.861993	0.957948	-0.081346	7	11	15	17	5	23	12	19	11	21	12	14	5	8	13	13	21	19	16	5	5	6	43	11	1.293	2.379
Phvul.001G048700	NA	genome	0.100336	0.20179	1.43449	0.126758	0.439051	1.40869	0.16589	0.369962	1.30431	0.630236	0.800278	0.242376	0.233997	1	-0.533979	0.305269	0.875284	-0.474055	0.00033285	0.00565695	-2.63628	4	1	3	3	8	5	3	10	3	8	4	3	6	13	18	12	32	33	21	4	4	4	17	8	0.313	0.846
Phvul.001G048800	Protein kinase superfamily protein	genome	0.348557	0.505821	0.493955	0.120339	0.428669	-0.458016	0.026691	0.120503	-0.71994	0.974766	0.987436	0.271008	0.727137	1	0.401265	0.689014	0.975163	0.462233	1.60611e-09	1.16441e-07	3.08241	19	43	29	39	23	33	13	22	15	22	11	9	3	0	5	5	8	4	8	0	4	4	6	2	3.566	5.022
Phvul.001G048900	Protein kinase superfamily protein	genome	0.55786	NA	0.796786	0.494882	NA	0.921559	0.0435944	NA	1.9118	0.889397	NA	0.180035	0.696825	NA	0.81516	0.245182	NA	1.6121	0.487609	0.769832	0.794251	1	2	4	6	3	0	0	8	2	9	3	8	0	1	2	0	3	3	5	1	0	1	7	2	0.274	0.476
Phvul.001G049000	Protein kinase superfamily protein	genome	0.0247419	0.0675993	1.32269	0.0122337	0.119235	1.37568	0.0266925	0.120503	1.23711	0.505007	0.712946	0.32235	0.93502	1	0.00421348	0.0255939	0.374877	1.16772	0.190826	0.496179	-0.862075	12	18	18	39	15	35	24	46	24	43	17	26	10	26	29	22	61	60	45	18	11	12	104	43	1.881	4.705
Phvul.001G049100	NA	genome	0.22754	NA	NA	1.52498e-07	NA	NA	0.0001547	NA	NA	0.991329	NA	NA	0.535624	NA	NA	0.000279753	NA	NA	1	1	NA	0	0	0	2	0	1	3	14	11	6	5	4	0	0	0	0	1	1	1	0	1	1	14	3	0	0.159
Phvul.001G049200	PR5K PR5-like receptor kinase	genome	0.424479	NA	0.666381	0.508385	NA	-0.222031	0.709088	NA	0.395409	0.358108	NA	2.17295	0.861487	NA	-0.204359	0.85232	NA	0.871992	0.000742831	0.0106984	3.65146	5	5	7	10	4	6	4	5	2	7	5	5	0	0	1	2	3	3	1	0	0	1	1	0	0.666	1.057
Phvul.001G049400	serine-rich protein-related	genome	9.52114e-05	0.000816946	1.7992	0.402188	0.740795	0.517038	0.00653429	0.0477481	1.45469	0.0123228	0.0719979	1.25471	0.533021	1	0.380026	0.348383	0.902592	0.454822	0.802463	0.934765	-0.310299	59	132	97	169	434	140	89	131	91	382	121	97	41	116	109	207	298	612	258	64	71	122	183	92	11.285	39.275
Phvul.001G049500	calcium-binding EF hand family protein	genome	0.000437584	0.00278797	0.858967	0.331909	0.690444	0.325467	0.000230939	0.00483749	0.937856	0.000284763	0.00601589	0.836565	0.480786	1	0.277914	0.751687	0.982009	0.073309	0.0350265	0.183122	-0.643036	341	634	459	677	714	537	405	492	459	809	639	640	320	672	676	918	1761	2563	1503	471	322	529	833	549	56.19	101.914
Phvul.001G049600	NA	genome	0.000998157	0.00535508	2.19666	0.0301968	NA	1.60688	0.19477	NA	1.07354	0.316217	NA	0.848251	0.827312	NA	0.231834	0.933464	0.996613	0.0993832	0.472797	0.7588	-0.686786	3	4	3	8	11	15	5	12	6	7	4	5	3	3	6	0	17	21	10	4	2	3	5	6	0.392	1.797
Phvul.001G049800	TPR1 TOPLESS-related 1	genome	0.164728	NA	NA	0.165596	NA	NA	0.163801	NA	NA	0.946858	NA	-0.00688639	0.329803	NA	-1.17509	0.134572	NA	-2.12928	0.582336	NA	-0.831602	1	0	2	0	0	0	0	0	0	0	0	0	2	2	0	1	2	4	1	0	1	0	1	0	0.118	0
Phvul.001G049900	Galactosyltransferase family protein	genome	0.972387	0.984311	0.153886	0.378498	0.726428	0.0411641	0.259904	0.479032	0.0220519	0.000230543	0.00519506	-0.219599	0.023174	1	-0.223266	0.0200158	0.33284	-0.177341	0.0119631	0.0877813	-0.402737	236	362	252	247	201	253	182	261	217	233	234	189	223	329	285	213	346	706	431	221	162	195	374	237	33.306	37.055
Phvul.001G050000	EamA-like transporter family	genome	0.0017156	0.00825892	1.6545	0.114957	0.41792	1.01937	0.0124119	0.0736048	1.50505	0.263215	0.494321	0.68142	0.522987	1	0.369529	0.446225	0.937566	0.362909	0.965932	0.990827	-0.244503	22	19	10	24	63	32	18	35	25	66	32	12	8	22	15	19	43	65	39	15	12	18	21	24	1.998	6.29
Phvul.001G050100	Exostosin family protein	genome	0.830368	NA	0.43024	0.106957	NA	1.98464	0.0127447	NA	2.71168	0.970841	NA	0.0325434	0.60683	NA	-0.507538	0.931752	NA	0.14099	0.400389	0.707599	-1.15628	0	1	2	1	1	1	3	3	3	11	3	1	4	0	1	2	5	2	2	2	0	1	4	1	0.118	0.159
Phvul.001G050200	ACT-like superfamily protein	genome	1	NA	NA	0.485949	NA	NA	1	NA	NA	0.478878	NA	NA	0.817655	NA	-0.204359	0.490293	NA	NA	0.482771	NA	NA	0	0	0	0	0	0	0	0	1	0	0	0	0	0	1	0	0	0	1	0	0	0	0	0	0	0
Phvul.001G050300	Bifunctional inhibitor/lipid-transfer protein/seed storage 2S albumin superfamily protein	genome	0.00234361	0.0105159	-4.13819	0.396406	0.737283	-0.479934	0.0284508	0.125599	-2.26732	0.274673	0.507055	-1.81919	0.545818	1	-0.419506	0.965887	0.998942	0.11959	0.844267	0.951808	-0.0915971	130	30	315	2	0	18	39	124	94	26	19	30	139	163	75	162	19	7	214	41	65	92	191	163	18.612	1.057
Phvul.001G050400	NA	genome	0.0844738	NA	-2.5621	0.301294	NA	-1.00462	0.0834041	NA	-2.58958	0.220673	NA	-1.19385	0.106638	NA	-1.55987	0.0729158	NA	-1.8254	0.396545	NA	-1.12783	8	0	0	0	0	1	2	0	1	1	0	0	2	7	4	3	2	5	3	2	0	1	2	1	0.313	0.053
Phvul.001G050500	APT5 adenine phosphoribosyltransferase 5	genome	0.6449	0.76718	-0.245198	0.961993	NA	0.106422	0.305845	NA	0.788496	0.370065	NA	0.949766	0.67085	NA	-0.335015	0.973796	0.998942	0.0136491	0.622153	0.850651	0.253403	5	10	1	3	2	5	4	3	6	3	11	7	0	3	7	2	6	26	6	2	1	5	4	2	0.627	0.529
Phvul.001G050600	Myosin heavy chain-related protein	genome	0.00251424	0.0111344	0.775406	0.450914	0.772332	0.293353	0.154453	0.353415	0.441614	0.317522	0.550624	-0.0459534	0.95769	1	8.43805e-05	0.282208	0.865994	-0.181777	0.0201389	0.125763	-0.645186	85	108	86	133	104	117	82	101	75	121	72	95	75	110	140	98	129	327	206	82	81	79	134	99	10.932	18.712
Phvul.001G050700	Protein kinase superfamily protein	genome	0.00371492	0.0151742	1.10605	0.141332	0.46492	0.594765	0.0020727	0.0221659	1.12206	0.222636	0.447243	0.511175	0.911132	1	0.189917	0.173201	0.777163	0.531379	0.759928	0.918783	-0.268259	38	65	33	95	50	72	45	59	51	111	52	62	17	40	65	51	82	173	111	31	16	41	107	44	5.329	11.471
Phvul.001G050800	Ubiquitin-like superfamily protein	genome	0.572662	0.710539	0.0327624	0.865807	0.964851	0.0691907	0.777652	0.883016	0.203154	0.955464	0.978449	0.126763	0.940711	1	0.0134947	0.717241	0.978311	0.195646	0.619564	0.849227	0.0061496	39	53	28	37	12	42	29	26	40	25	36	44	25	29	35	35	45	91	52	25	25	26	57	28	4.702	4.81
Phvul.001G050900	Nucleotide/sugar transporter family protein	genome	0.0233402	0.0646543	0.490388	0.232918	0.592244	0.312314	0.378119	0.595691	0.271345	0.238715	0.467177	0.33241	0.561506	1	0.127771	0.911241	0.994201	0.0893393	0.215702	0.528174	0.0479727	131	224	153	201	153	175	124	194	158	199	145	122	90	128	148	123	231	457	258	115	81	90	211	123	19.905	27.963
Phvul.001G051000	NA	genome	0.421996	NA	NA	0.430734	NA	NA	0.179679	NA	NA	0.905032	NA	0.17897	0.441098	NA	NA	0.861695	NA	-0.142958	0.423634	NA	NA	0	0	0	0	1	0	1	0	0	1	0	1	1	0	0	0	0	2	0	0	0	0	1	0	0	0.053
Phvul.001G051100	SD2-5 S-domain-2 5	genome	0.215953	0.358456	0.828256	0.0863315	0.359626	-1.25376	0.702549	0.83681	-0.151142	0.00894992	0.058266	1.25513	0.140866	1	0.74326	0.438149	0.93567	0.413322	0.529281	0.799351	-0.49976	4	10	5	9	3	13	2	1	3	3	1	9	4	11	5	14	24	46	22	11	5	11	12	6	0.744	1.321
Phvul.001G051200	TPX2 (targeting protein for Xklp2) protein family	genome	0.657582	0.777159	0.115083	0.0532352	0.276876	-0.0636225	0.0792859	0.238303	-0.0420847	0.405138	0.633317	0.00370124	0.96938	1	0.00939644	0.729281	0.979405	0.0273942	0.539239	0.806234	-0.0972196	394	684	408	461	293	439	287	405	381	393	374	330	269	503	412	407	591	1091	763	329	261	339	660	315	58.227	63.062
Phvul.001G051300	EBF1,FBL6 EIN3-binding F box protein 1	genome	0.570089	0.708666	-0.029152	0.368535	0.719372	-0.0915123	0.1057	0.282062	-0.207832	0.00613602	0.0452881	-0.529856	0.0188015	1	-0.386016	0.00189542	0.0825726	-0.581358	0.589122	0.834637	-0.236838	1932	3371	1895	1801	1779	1649	1657	1941	1500	2135	1274	1328	1663	2403	2252	1695	2321	3685	3323	1247	919	1135	2064	1399	282.046	276.404
Phvul.001G051400	NA	genome	0.194538	0.332492	-0.217212	0.182538	0.525795	0.499969	0.429354	0.641003	-0.122972	0.220591	0.445526	0.476885	0.505368	1	0.27819	0.435837	0.935595	0.260382	0.00674133	0.0578817	0.685505	37	67	45	40	21	34	44	62	53	19	39	46	16	35	18	28	55	86	60	18	17	37	34	19	5.838	5.022
Phvul.001G051500	NA	genome	0.452028	NA	1.02748	0.488408	NA	1	0.50517	NA	0.990722	1	NA	NA	1	NA	NA	1	NA	NA	0.375969	NA	NA	0	2	0	0	2	1	1	0	2	2	0	1	0	0	0	0	0	0	0	0	0	0	0	0	0.078	0.159
Phvul.001G051700	DEAD/DEAH box RNA helicase family protein	genome	0.0241095	0.0662515	0.471246	0.225372	0.582103	0.328562	0.0155514	0.0855111	0.536369	0.88805	0.946001	0.119699	0.79648	1	0.00443758	0.642915	0.968969	0.13151	0.314469	0.636316	-0.330268	480	713	507	548	609	590	453	623	535	731	654	489	368	610	614	483	844	1717	937	495	381	447	912	540	66.613	92.346
Phvul.001G051800	Tetratricopeptide repeat (TPR)-like superfamily protein	genome	0.658008	0.777286	0.374476	0.615994	0.866443	0.405805	0.904949	0.955589	0.0878792	0.105814	0.28355	1.00548	0.136887	1	0.768436	0.0742852	0.593855	1.01455	0.334603	0.654641	0.369057	8	10	8	7	9	9	4	9	13	11	6	4	2	9	4	5	17	31	14	5	10	5	17	11	1.019	1.321
Phvul.001G051900	AFG1-like ATPase family protein	genome	0.397958	NA	0.779837	0.977384	NA	0.115735	0.96755	NA	0.106437	0.641138	NA	-0.123232	0.620943	NA	0.363507	0.588091	NA	-0.365284	0.45787	0.748428	-0.666308	4	4	3	5	1	8	1	3	5	4	3	2	4	4	5	1	8	12	12	4	3	4	2	5	0.431	0.74
Phvul.001G052000	ATBT1,EMB104,EMB42,SHS1 Mitochondrial substrate carrier family protein	genome	0.00367674	0.015049	-0.790956	0.158408	0.491208	-0.376155	0.0292385	0.127737	-0.646102	0.0112562	0.0679553	-0.73566	0.997239	1	-0.120446	0.175704	0.781536	-0.419546	0.605168	0.8408	0.0655833	341	466	206	169	62	203	184	233	172	80	224	188	228	263	230	157	171	434	301	271	181	205	238	144	39.693	22.941
Phvul.001G052200	Basic helix-loop-helix (bHLH) DNA-binding family protein	genome	0.184633	0.319485	0.830598	0.962472	NA	0.117278	0.708109	NA	0.329273	0.870725	NA	0.448921	0.923428	NA	0.300931	0.704086	0.97691	-0.446462	0.0327828	0.175133	1.71263	6	13	3	8	17	4	6	6	6	4	8	9	0	2	3	1	5	6	6	1	0	1	2	1	0.862	1.533
Phvul.001G052300	TED7 tracheary element differentiation-related 7	genome	0.0117024	0.037426	-0.641277	0.501469	0.803775	0.333057	0.818995	0.908389	0.170656	0.777562	0.886576	0.223233	0.458666	1	0.356102	0.481718	0.945483	-0.136046	0.0305371	0.16739	-0.75682	81	122	60	40	29	56	54	81	115	37	95	93	102	124	105	136	154	390	303	108	70	101	147	80	10.305	6.607
Phvul.001G052350	NA	genome	0.464815	NA	1.44252	0.873021	NA	0.415038	0.67302	NA	NA	0.00353677	NA	NA	0.169844	NA	NA	1	NA	NA	0.677126	NA	NA	0	1	0	0	2	0	0	0	1	0	0	0	0	0	0	2	3	6	2	1	0	0	0	0	0.039	0.106
Phvul.001G052400	ATMYC2,JAI1,JIN1,MYC2,RD22BP1,ZBF1 Basic helix-loop-helix (bHLH) DNA-binding family protein	genome	0.577438	NA	-0.267008	0.41673	NA	-0.487696	0.856766	NA	0.0197054	0.856605	NA	-0.00688639	0.605215	NA	-0.595304	0.725012	NA	0.465664	0.0959912	0.341021	1.27728	2	7	4	1	4	3	3	2	2	3	4	3	0	3	1	2	2	3	3	0	0	0	4	2	0.509	0.423
Phvul.001G052500	ATTCX2,TCX2 TESMIN/TSO1-like CXC 2	genome	0.887773	NA	0.442518	0.881268	NA	0.415038	0.514312	NA	NA	0.197126	NA	NA	1	NA	NA	1	NA	NA	0.516209	NA	NA	0	1	0	0	0	1	0	0	1	0	0	0	0	0	0	0	1	2	0	0	0	0	0	0	0.039	0.053
Phvul.001G052600	P-loop containing nucleoside triphosphate hydrolases superfamily protein	genome	0.930166	0.959114	0.156879	0.465147	0.780783	0.437282	0.241286	0.458155	0.600358	0.419105	0.64617	0.37213	0.26622	1	0.401645	0.597859	0.96235	0.291859	0.21115	0.523331	-0.6568	19	14	13	19	11	8	14	20	13	14	20	19	15	25	14	19	42	62	44	23	14	12	44	16	1.802	2.009
Phvul.001G052700	RPL10C,SAG24 senescence associated gene 24	genome	0.00106947	0.0056613	-0.684139	0.493114	0.797825	-0.0338931	0.389677	0.606119	-0.0851161	0.0851169	0.247814	-0.324637	0.560157	1	0.0479807	0.998667	1	0.0687732	0.0050644	0.0468798	0.605078	151	154	83	75	30	74	84	115	87	73	101	104	55	81	54	43	69	155	88	85	50	60	103	54	15.203	9.462
Phvul.001G052900	Cyclophilin-like peptidyl-prolyl cis-trans isomerase family protein	genome	0.00217088	0.00991474	0.708171	0.492183	0.79742	0.25762	0.0148606	0.0827704	0.601049	0.544483	0.741933	0.268109	0.925547	1	-0.00704155	0.468973	0.941858	0.189876	0.765839	0.920651	-0.226681	94	140	93	140	128	128	89	118	88	167	115	95	59	112	114	86	167	351	184	70	68	89	172	93	12.813	20.933
Phvul.001G053100	Protein of unknown function, DUF642	genome	2.29642e-06	4.31806e-05	-2.72543	0.000936237	0.0223018	-1.63502	5.4663e-05	0.00172539	-2.17579	0.00155713	0.0185683	-2.07892	0.47373	1	-0.566567	0.0715578	0.584362	-1.02956	0.197953	0.504826	0.409886	28	17	62	6	3	3	4	8	14	6	6	6	14	22	24	8	11	6	15	23	8	12	14	6	4.193	0.634
Phvul.001G053200	AKT1,ATAKT1,KT1 K+ transporter 1	genome	0.165858	NA	-2.37011	0.0733276	NA	NA	0.178284	NA	-2.39759	0.472513	NA	-0.807355	0.806141	NA	-0.595304	0.653323	NA	-0.534336	0.730009	NA	0.383787	0	7	0	1	0	0	0	0	0	0	0	1	1	2	1	0	1	3	0	3	0	0	2	1	0.274	0.053
Phvul.001G053300	HCO3- transporter family	genome	0.834537	NA	0.442518	0.474052	NA	1.41504	0.609459	NA	NA	0.781052	NA	-0.82103	0.625598	NA	0.811238	0.49823	NA	NA	0.902699	NA	-0.442518	0	1	0	0	1	0	0	0	2	0	0	0	0	1	0	0	1	0	1	1	0	0	0	0	0.039	0.053
Phvul.001G053400	DNAse I-like superfamily protein	genome	0.300893	0.456716	0.380792	0.690652	0.900468	0.0496909	0.950947	0.977932	0.145541	0.246989	0.476157	0.351536	0.451074	1	-0.148176	0.528817	0.958307	0.165	0.841015	0.950442	-0.122674	56	88	57	92	37	65	41	51	65	55	64	50	33	64	66	54	103	209	91	42	34	46	91	62	7.876	10.255
Phvul.001G053500	NA	genome	0.253668	0.403288	0.705625	0.492166	0.79742	0.465558	0.579427	0.754944	0.396113	0.461984	0.679318	0.506325	0.343146	1	0.517141	0.933834	0.996623	0.124674	0.58277	0.831527	0.158841	6	12	6	9	7	13	6	12	7	9	6	9	3	6	7	3	18	19	14	6	6	2	11	6	0.94	1.533
Phvul.001G053700	FAD/NAD(P)-binding oxidoreductase family protein	genome	0.71042	0.81453	0.0553965	0.0105743	0.10746	-0.536526	0.00210613	0.0223214	-0.684205	0.773422	0.88459	0.213619	0.132095	1	-0.296522	0.727913	0.979405	0.0207381	0.0238186	0.141488	-0.641795	45	67	36	41	37	36	22	36	19	19	27	24	56	58	58	55	102	194	88	45	26	51	99	40	5.799	6.026
Phvul.001G053800	NA	genome	0.460163	NA	NA	1	NA	NA	1	NA	NA	1	NA	NA	1	NA	NA	1	NA	NA	1	NA	NA	0	0	0	1	0	0	0	0	0	0	0	0	0	0	0	0	0	0	0	0	0	0	0	0	0	0.053
Phvul.001G054000	ATPase, F0/V0 complex, subunit C protein	genome	5.13591e-06	7.96264e-05	-0.373829	0.0051373	0.0688059	-0.220197	0.000212975	0.0045626	-0.333735	0.202688	0.42398	-0.00647939	0.812119	1	0.017083	0.649679	0.97017	-0.0229981	0.0837974	0.314842	0.0652429	1338	2227	1333	1157	569	1076	846	1169	1158	932	1038	984	915	1499	1073	1076	1462	3571	2101	1156	749	1098	1622	1017	191.923	148.113
Phvul.001G054100	KOW domain-containing protein	genome	1.75049e-05	0.000211481	-0.28897	0.117687	0.424011	-0.0238723	0.245639	0.463572	0.014827	0.004887	0.0389985	-0.147755	0.801441	1	-0.0397758	0.33073	0.893315	-0.0476982	0.0153451	0.104386	0.0993167	312	483	334	255	186	244	213	339	286	275	308	284	214	300	271	211	330	706	437	249	181	230	378	219	44.239	36.209
Phvul.001G054200	Ribosomal protein L33 family protein	genome	3.58889e-08	1.67351e-06	-0.354038	3.73524e-06	0.000413067	-0.310971	5.36998e-05	0.00171385	-0.248631	0.0299869	0.126781	-0.0920101	0.9615	1	-0.0250929	0.516248	0.955675	-0.0366899	0.00190719	0.02241	0.12952	719	1112	745	612	366	516	440	566	561	508	620	520	432	756	566	524	774	1598	1018	558	381	557	796	509	100.938	78.973
Phvul.001G054300	HXXXD-type acyl-transferase family protein	genome	0.0213484	NA	NA	1	NA	NA	0.092067	NA	NA	0.612576	NA	-0.232318	0.248291	NA	-1.18484	0.857506	NA	-0.123872	0.0196394	NA	NA	0	0	0	1	2	3	0	0	0	1	2	1	3	1	2	1	0	8	2	1	0	1	2	3	0	0.317
Phvul.001G054400	ABCG40,ATABCG40,ATPDR12,PDR12 pleiotropic drug resistance 12	genome	0.493806	0.644273	0.0420139	0.878163	0.967652	0.173115	0.544006	0.730867	0.284035	0.460434	0.678096	0.337428	0.677997	1	0.0975339	0.0905471	0.645926	0.498367	0.000274014	0.00480214	-1.00145	75	100	53	68	20	86	48	73	73	64	85	62	102	131	107	104	237	415	215	115	83	126	279	118	8.934	9.198
Phvul.001G054600	YUC4 Flavin-binding monooxygenase family protein	genome	0.877137	NA	0.426478	0.879859	NA	-0.00921853	0.618862	NA	-0.60812	0.0277992	NA	-2.61667	0.204639	NA	-1.40462	0.960918	NA	0.0688951	0.287139	NA	-1.22894	2	1	1	2	0	2	0	3	0	0	2	0	3	1	3	0	1	1	1	0	2	1	5	2	0.157	0.211
Phvul.001G054700	LUG,RON2 LisH dimerisation motif;WD40/YVTN repeat-like-containing domain	genome	0.000322745	0.00218473	0.832897	0.79895	0.939796	0.185026	0.0728538	0.225864	0.500058	0.273725	0.50625	0.295367	0.428144	1	-0.111058	0.598286	0.96235	0.145927	0.886763	0.967029	-0.203816	92	158	137	190	162	159	92	128	112	194	118	104	72	140	120	125	222	370	212	76	61	92	188	120	15.164	27.011
Phvul.001G054800	2-oxoglutarate (2OG) and Fe(II)-dependent oxygenase superfamily protein	genome	0.755415	NA	-0.557482	0.555485	NA	1	0.878744	NA	0.401098	0.186183	NA	-2.39689	0.396966	NA	-1.78022	0.921894	NA	-0.123872	0.596463	NA	-1.01838	0	1	1	0	0	1	1	2	0	1	1	0	0	3	0	0	0	1	0	0	1	0	2	1	0.078	0.053
Phvul.001G055000	ATGA3OX1,GA3OX1,GA4 gibberellin 3-oxidase 1	genome	0.000193407	0.00144313	1.5892	0.0098687	0.103308	1.09784	0.000346169	0.00639814	1.46316	0.215513	0.43935	0.599906	0.202638	1	0.55438	0.00141961	0.0668769	1.2925	0.958772	0.988995	-0.116239	8	27	17	50	16	50	22	28	34	54	27	28	5	15	22	20	31	61	41	18	11	18	56	38	2.038	6.132
Phvul.001G055100	TIFY8 TIFY domain protein 8	genome	2.08474e-05	0.000243571	-1.38256	0.430447	0.760551	-0.0962651	0.0214085	0.104793	-0.604403	0.00242485	0.0246913	-0.851183	0.734741	1	0.0619647	0.186396	0.799204	-0.354371	0.828869	0.945377	-0.0922745	30	35	37	13	5	11	23	27	22	11	24	16	29	30	22	17	19	43	43	26	27	23	32	14	3.997	1.533
Phvul.001G055200	Pentatricopeptide repeat (PPR) superfamily protein	genome	0.0790849	0.168184	0.563542	0.92704	0.98206	0.111431	0.892343	0.949521	0.178032	0.530983	0.732716	-0.0289718	0.484666	1	-0.143807	0.0621786	0.554635	-0.448122	0.248397	0.564992	0.101514	44	62	51	73	41	58	41	46	41	51	48	36	22	35	52	39	44	105	64	31	17	24	33	30	6.152	9.092
Phvul.001G055300	2Fe-2S ferredoxin-like superfamily protein	genome	0.476934	0.629541	0.373535	0.187481	0.533445	0.451253	0.132751	0.322714	0.495453	0.0150631	0.0817375	0.630421	0.997464	1	0.0465276	0.103275	0.672849	0.437034	0.561799	0.819429	-0.305648	37	43	46	50	18	53	35	45	50	42	49	44	31	43	42	61	84	171	81	33	22	36	86	49	4.937	6.396
Phvul.001G055400	CYC2BAT,CYC3B,CYCA2;2 mitotic-like cyclin 3B from Arabidopsis	genome	0.00120662	0.00622699	-0.855129	0.524313	0.817808	0.438276	0.368331	0.587013	-0.112666	0.848996	0.926582	0.281863	0.828846	1	0.17181	0.395202	0.92175	0.422272	0.286053	0.606337	-0.56933	80	68	118	53	9	47	66	109	97	40	82	65	90	105	99	87	172	370	227	80	69	74	232	123	10.423	5.762
Phvul.001G055500	Protein phosphatase 2A regulatory B subunit family protein	genome	0.122858	0.235155	-0.0369394	0.546567	0.829887	0.0418562	0.292155	0.512878	-0.0266743	0.119323	0.307072	-0.0814522	0.767952	1	-0.00490996	0.288975	0.870169	-0.0746958	0.879929	0.964187	-0.101739	237	383	227	251	115	246	168	264	226	185	246	201	204	229	244	212	294	620	423	193	150	199	326	175	33.189	32.35
Phvul.001G055600	RING/U-box superfamily protein	genome	0.00302704	0.0128935	0.638542	0.100599	0.390457	0.388169	0.162125	0.364495	0.362194	0.314564	0.547603	0.240709	0.764358	1	0.0129539	0.393273	0.921261	-0.0825689	0.336442	0.655908	-0.329999	133	232	200	247	154	251	167	226	165	223	169	160	113	230	186	202	311	587	378	121	107	131	272	141	22.139	34.465
Phvul.001G055700	CID5,IPD1 CTC-interacting domain 5	genome	0.35677	0.514247	0.238217	0.462287	0.779007	0.0718651	0.210575	0.425209	0.0414372	0.183129	0.397657	0.20451	0.409974	1	-0.0577894	0.250685	0.85004	-0.0607418	0.00515714	0.0474886	0.054686	448	656	448	512	348	497	358	439	434	442	416	356	251	470	392	406	651	1200	673	307	234	329	503	330	60.813	71.731
Phvul.001G055800	emb2410 embryo defective 2410	genome	0.00797701	0.0277417	0.847038	0.827978	0.951005	0.0711947	0.954249	0.979434	0.140546	0.352605	0.58389	0.33048	0.363947	1	0.262305	0.807788	0.987892	0.00901596	0.923019	0.977775	-0.185287	35	39	37	57	33	58	36	27	25	40	26	27	29	31	34	44	57	107	68	40	20	25	50	28	4.349	7.823
Phvul.001G055900	Enhancer of polycomb-like transcription factor protein	genome	0.0251955	0.0684492	0.698087	0.924197	0.981618	0.182199	0.690706	0.829795	0.257408	0.489911	0.700808	0.219957	0.957275	1	-0.0712242	0.853455	0.990177	0.1235	0.220854	0.533668	-0.498602	52	59	42	65	64	55	28	52	51	54	49	36	32	71	58	67	95	168	87	42	45	44	107	40	5.995	9.726
Phvul.001G056000	ArfGap/RecO-like zinc finger domain-containing protein	genome	1	NA	NA	1	NA	NA	1	NA	NA	0.59505	NA	NA	1	NA	NA	0.546082	NA	NA	1	NA	NA	0	0	0	0	0	0	0	0	0	0	0	0	0	0	0	0	1	0	0	0	0	0	1	0	0	0
Phvul.001G056300	MOT1 molybdate transporter 1	genome	0.44896	0.603367	-0.977136	0.460016	0.777619	-1.00462	0.446955	0.655467	-1.01389	0.00501992	0.039716	-1.38272	0.0415202	1	-0.861313	3.15772e-08	2.24096e-05	-2.63685	2.14449e-13	2.53012e-11	-4.33409	1	3	4	1	0	2	0	0	3	2	1	0	21	50	49	27	29	25	44	17	14	6	12	3	0.313	0.159
Phvul.001G056400	O-Glycosyl hydrolases family 17 protein	genome	8.55077e-07	1.96981e-05	-2.34753	0.790575	0.937593	0.128997	0.878135	0.941577	0.152182	0.00368612	0.0322861	-1.38284	0.317658	1	-0.439058	0.998108	1	0.183327	0.634747	0.856746	-0.403778	40	44	122	13	4	13	30	68	72	38	86	50	72	59	72	44	29	64	89	42	39	37	141	73	8.072	1.586
Phvul.001G056500	TAF7 TBP-associated factor 7	genome	0.165528	0.294559	0.339945	0.724301	0.912967	0.082622	0.404461	0.618965	0.247851	0.24532	0.474739	0.286457	0.569195	1	-0.045841	0.964724	0.998942	0.0402957	1.6291e-20	3.81007e-18	1.15038	361	580	403	477	330	454	293	408	373	511	361	341	90	184	177	164	265	539	302	101	93	114	231	160	52.663	66.656
Phvul.001G056600	TAF7 TBP-associated factor 7	genome	0.716775	0.819075	NA	0.723285	0.912967	NA	0.955426	0.979814	-0.584962	0.101454	0.276394	0.810151	0.588812	1	0.331768	0.445949	0.937566	0.333013	4.2836e-07	1.86196e-05	-4.56087	2	0	0	0	0	0	0	0	0	1	0	0	4	18	13	13	34	61	33	14	3	10	20	18	0.078	0
Phvul.001G056700	NA	genome	0.183549	NA	NA	1	NA	NA	0.328339	NA	NA	0.225081	NA	1.05816	0.996174	NA	-0.18484	0.174844	NA	1.46109	0.171487	NA	NA	0	0	0	1	0	2	0	0	0	1	1	0	1	1	1	2	7	2	0	2	1	1	6	2	0	0.159
Phvul.001G056750	NA	genome	0.00343533	NA	-2.73356	0.0845869	NA	-1.17608	0.216263	NA	-0.774979	0.00484609	NA	NA	0.0295414	NA	NA	0.130698	NA	NA	0.000247859	0.00442297	NA	3	12	3	2	0	0	1	2	3	1	2	5	0	0	0	2	4	13	4	2	2	2	1	2	0.705	0.106
Phvul.001G056800	CHY-type/CTCHY-type/RING-type Zinc finger protein	genome	8.42578e-06	0.000117757	2.65943	0.169378	0.507314	0.978426	0.00205574	0.0220719	2.11407	0.00638872	0.046736	1.9463	0.0731066	1	1.35256	0.0747043	0.595006	1.1193	0.277033	0.596848	-0.866689	176	318	229	633	2252	501	395	353	327	1620	422	337	213	330	439	698	1686	4276	2042	466	339	707	967	649	28.33	178.984
Phvul.001G056900	Protein of unknown function (DUF581)	genome	0.866217	0.923131	0.206856	0.430093	0.760551	0.421003	0.738861	0.85874	0.271486	0.993659	0.997175	0.23611	0.519882	1	-0.209734	0.148886	0.746621	0.505094	0.192748	0.498135	-0.606437	26	32	39	35	4	44	28	37	33	27	31	31	31	43	36	29	52	147	58	25	25	46	76	48	3.801	4.387
Phvul.001G057000	endonuclease V family protein	genome	0.685458	0.797803	0.0271629	0.434036	0.762037	-0.103935	0.306599	0.527796	0.426256	0.332465	0.564957	-0.167318	0.98621	1	0.0359732	0.287175	0.868554	-0.282068	0.467315	0.755133	0.0632581	25	42	27	19	20	32	13	26	27	28	37	31	15	29	23	18	27	60	48	15	15	6	33	21	3.683	3.753
Phvul.001G057100	O-Glycosyl hydrolases family 17 protein	genome	0.402234	0.559507	0.0872754	0.475518	0.788228	0.201029	0.567359	0.746158	0.194313	0.900849	0.95197	0.0830905	0.00400004	0.760563	0.282268	0.512724	0.954632	0.102261	0.268181	0.586568	-0.26468	257	384	272	291	188	240	214	298	280	290	282	222	201	321	295	307	418	798	616	302	210	270	416	269	35.775	38.006
Phvul.001G057200	ATFBR1,ATFIB1,FBR1,FIB1,SKIP7 fibrillarin 1	genome	0.000619544	0.00367123	-0.470968	0.289864	0.654638	-0.0609857	0.240307	0.45726	-0.0923339	2.00648e-05	0.00103975	-0.637196	0.610903	1	-0.0401594	0.550077	0.961327	-0.0639454	0.0155328	0.10523	0.285458	2117	3175	1888	1410	987	1443	1342	1985	1867	1293	2101	1725	1021	1611	1756	840	1270	2855	2163	1418	1264	1340	2098	1133	281.341	202.982
Phvul.001G057300	Protein of unknown function (DUF1218)	genome	0.00711671	0.0253018	-0.201385	0.0924487	0.372637	0.372526	0.893142	0.949868	0.150725	0.734456	0.861655	0.0312696	0.190675	1	-0.136475	0.853367	0.990177	0.109906	0.752021	0.915534	-0.103039	562	966	642	589	253	557	549	830	741	771	544	516	419	665	652	590	915	1617	1053	439	301	463	1044	533	85.029	73.951
Phvul.001G057400	NA	genome	0.185869	0.321067	0.363291	0.97031	0.99432	0.125151	0.338326	0.558258	0.3504	0.498446	0.707648	0.0337353	0.682386	1	0.0431488	0.88499	0.99107	0.0710637	0.00216364	0.0247753	0.539303	366	603	387	387	502	404	317	394	405	573	413	328	167	259	269	185	319	748	411	217	185	265	352	178	53.133	68.348
Phvul.001G057500	mraW methylase family protein	genome	0.0124474	0.0392606	1.00031	0.782941	0.935208	0.223818	0.145168	0.340716	0.722542	0.775102	0.885352	0.313538	0.891007	1	-0.0166696	0.758249	0.98241	-0.081998	0.192651	0.497954	-0.661125	40	48	30	56	86	33	37	33	34	72	45	31	34	45	60	50	60	194	89	36	31	48	60	35	4.624	9.25
Phvul.001G057600	AGG1,ATAGG1,GG1 Ggamma-subunit 1	genome	0.0394174	0.0977107	-0.213733	0.542265	0.827109	0.233576	0.985216	0.994129	0.123973	0.0825685	0.243148	-0.172947	0.273883	1	-0.173562	0.971937	0.998942	0.124433	0.0699523	0.283543	0.187786	299	526	328	271	191	275	242	389	392	436	250	269	205	268	281	204	337	636	410	210	139	181	487	227	45.179	38.958
Phvul.001G057700	ATUBP26,SUP32,UBP26 ubiquitin-specific protease 26	genome	0.213465	0.355344	-0.25391	0.193398	0.541288	-0.311395	0.53122	0.721872	-0.0860954	0.456098	0.674621	0.367703	0.584617	1	-0.213279	0.413642	0.92907	0.37961	0.299245	0.620174	0.19977	15	32	27	19	7	20	5	20	20	17	17	19	11	23	14	17	33	59	25	11	11	14	41	13	2.9	2.432
Phvul.001G057800	Protein of unknown function (DUF2296)	genome	0.114303	0.222932	0.472039	0.170822	0.508586	-0.237889	0.96111	0.982374	0.161881	0.94229	0.971957	0.183151	0.508239	1	0.169937	0.97271	0.998942	0.0262609	0.093923	0.336479	-0.556464	144	195	122	139	200	135	99	98	98	163	128	101	155	192	158	172	265	572	337	176	132	199	221	140	18.064	25.056
Phvul.001G057900	methyltransferases	genome	0.785697	0.868392	0.0391967	0.926372	0.981807	0.0723635	0.320286	0.540545	0.418102	0.832003	0.916706	0.11726	0.674538	1	-0.0697164	0.802202	0.986558	0.129162	7.81928e-05	0.00167802	-1.22889	16	35	12	15	16	17	13	16	21	24	24	16	30	36	44	28	57	125	68	29	22	31	64	36	2.469	2.537
Phvul.001G058000	Plastid-lipid associated protein PAP / fibrillin family protein	genome	0.0346866	0.0881387	0.973112	0.774472	0.932645	0.218453	0.29954	0.521175	0.63304	0.789074	0.892454	0.269461	0.683737	1	0.00124603	0.744632	0.98067	0.00249098	0.260345	0.579332	0.473266	25	59	39	41	97	41	35	29	44	85	35	25	20	21	25	27	38	75	54	10	11	16	44	12	4.82	9.462
Phvul.001G058100	Core-2/I-branching beta-1,6-N-acetylglucosaminyltransferase family protein	genome	0.00889651	0.0301995	-0.0815047	0.0418719	0.242355	-0.0772796	0.0326071	0.13704	-0.0806789	0.0626546	0.205169	-0.0363454	0.698704	1	0.0255476	0.0718811	0.585481	-0.127384	0.0141043	0.0984865	0.0937957	672	1028	611	657	369	593	484	616	553	531	587	543	439	646	528	477	720	1571	959	538	367	460	722	426	90.554	85.58
Phvul.001G058200	selenium binding	genome	0.808598	0.883626	0.132919	0.758272	0.927688	0.233715	0.318808	0.539334	0.437671	0.325031	0.557296	-0.116805	0.946674	1	-0.104186	0.623981	0.967021	0.186111	0.502712	0.780912	0.00934657	180	231	166	124	211	134	144	220	148	231	216	147	96	151	180	111	178	404	197	143	111	140	246	143	22.609	24.791
Phvul.001G058350	NA	genome	0.0659799	NA	2.16448	0.86588	NA	0.402759	0.247067	NA	1.61321	0.231703	NA	1.6477	0.328894	NA	1.4047	0.295565	NA	1.68663	0.941138	NA	0.168398	0	1	2	0	5	5	0	3	0	4	1	2	1	0	1	3	5	3	2	2	2	0	4	3	0.118	0.529
Phvul.001G058400	NA	genome	0.931804	0.959916	0.368789	0.131532	0.447352	-0.803698	0.200857	0.414034	-0.588374	0.0382479	0.14946	1.56707	0.850964	1	0.239509	0.67133	0.97264	0.470119	0.0389388	0.196351	1.18008	32	81	611	315	159	219	104	128	81	214	84	68	67	96	75	185	446	610	198	61	60	59	211	89	28.369	36.632
Phvul.001G058500	ATRPA2,ATRPA32A,ROR1,RPA2,RPA32A replicon protein A2	genome	0.00573771	0.0213334	-0.371414	0.652326	0.882589	0.24248	0.241104	0.457896	-0.1194	0.158584	0.364215	-0.206267	0.467748	1	0.0779599	0.885858	0.99107	0.0457308	0.863761	0.958709	-0.216012	279	410	290	254	97	210	209	339	326	146	292	247	198	389	260	250	327	715	501	291	223	277	414	261	38.361	29.654
Phvul.001G058600	Protein kinase superfamily protein	genome	0.151308	0.275038	0.520338	0.396921	0.737751	0.355476	0.629026	0.791833	0.283763	0.108546	0.288619	0.530527	0.765262	1	0.134073	0.454789	0.939084	0.245151	0.270555	0.589613	-0.465766	52	62	60	69	53	63	47	59	62	73	49	39	36	82	61	63	116	276	139	53	31	43	125	63	6.818	9.779
Phvul.001G058700	Protein of unknown function (DUF1644)	genome	0.0477826	0.113657	0.569107	0.854004	0.961385	0.136171	0.417589	0.630713	0.284077	0.76626	0.880348	0.107378	0.193977	1	-0.224002	0.783568	0.985277	0.128794	0.375045	0.687786	-0.344749	215	381	236	384	192	339	221	245	224	312	229	229	153	319	315	252	520	720	459	167	139	165	502	270	32.601	48.367
Phvul.001G058800	Zinc finger protein 622	genome	0.25911	0.409689	-0.0105274	0.851505	0.960079	0.158377	0.993208	0.997795	0.139457	0.0014573	0.017807	-0.265892	0.349811	1	-0.168798	0.302699	0.874962	-0.0916009	0.942782	0.984504	-0.16147	364	508	332	323	279	284	289	401	324	365	323	320	273	385	345	243	380	845	495	292	226	297	449	279	47.177	46.834
Phvul.001G058900	AHA5,HA5 H(+)-ATPase 5	genome	0.234546	0.38115	0.567986	0.0973697	0.384871	0.5809	0.16723	0.37203	0.509122	0.0104329	0.0647796	0.969518	0.89911	1	0.0457581	0.129734	0.720958	0.475947	0.516173	0.791128	-0.00818209	972	1302	1042	1709	529	1406	994	1353	1396	908	1578	1101	573	851	1060	905	1906	5749	1731	729	451	934	1903	925	129.934	192.621
Phvul.001G059000	ATDSS1(I),DSS1(I) deletion of SUV3 suppressor 1(I)	genome	3.30805e-07	9.31751e-06	-0.656584	0.0516368	0.271924	-0.197366	0.0137115	0.0783997	-0.295977	0.0093717	0.0602706	-0.310404	0.801387	1	-0.087424	0.336846	0.896772	-0.130845	0.0226431	0.136313	0.236625	1348	2132	1411	1021	374	905	812	1225	1182	854	1176	998	804	1297	991	777	1116	2495	1647	998	659	976	1341	758	191.649	121.578
Phvul.001G059100	Peroxidase superfamily protein	genome	0.00508121	0.0193402	-0.821798	0.0267994	0.188186	-0.650754	0.0494838	0.178421	-0.585675	0.0980896	0.270785	-0.485057	0.870433	1	-0.022037	0.025266	0.371062	-0.763789	0.812886	0.939122	-0.03763	98	134	78	49	28	53	38	50	61	22	62	73	76	77	84	67	77	154	109	102	54	62	56	34	12.147	6.872
Phvul.001G059200	NA	genome	0.0368785	0.0926173	0.572006	0.825357	0.950618	0.0913306	0.42669	0.638905	-0.0210892	0.161616	0.36874	0.397761	0.365527	1	0.226573	0.913662	0.994733	0.0247896	0.741225	0.910956	-0.103074	71	104	80	102	82	97	55	73	77	90	44	57	47	87	70	83	125	265	160	64	47	62	83	81	9.992	14.854
Phvul.001G059300	RING/U-box superfamily protein	genome	3.87835e-06	6.38651e-05	0.764127	0.267136	0.632037	0.267963	0.300815	0.522583	0.26967	0.000164512	0.00414832	0.559503	0.322081	1	0.169446	0.890823	0.992519	0.0273014	0.0249998	0.146396	-0.450415	102	183	109	214	110	172	106	133	119	147	120	94	95	172	134	185	298	557	308	114	90	119	205	121	15.438	26.219
Phvul.001G059400	Plant calmodulin-binding protein-related	genome	0.626691	0.752055	0.40087	0.878723	0.967652	0.243717	0.928615	0.967929	0.0888443	0.367806	0.599532	0.287257	0.720762	1	0.114889	0.846039	0.990177	0.0546975	0.202457	0.510938	-0.800851	19	18	10	14	12	20	6	15	21	6	14	18	9	34	18	36	38	57	41	20	14	28	28	13	1.842	2.432
Phvul.001G059500	pentatricopeptide (PPR) repeat-containing protein / CBS domain-containing protein	genome	0.66006	0.778623	0.313182	0.704757	0.906889	0.245733	0.392951	0.609072	0.395774	0.266507	0.497715	0.535628	0.101509	1	0.541792	0.228767	0.841001	0.452189	0.270713	0.589884	0.208091	20	32	24	25	13	32	18	22	28	24	34	18	14	17	18	11	39	75	44	18	19	18	34	21	2.978	3.7
Phvul.001G059600	NA	genome	0.494962	NA	0.916672	0.48122	NA	-0.91427	0.831558	NA	0.396517	0.912908	NA	0.192645	0.600712	NA	-1.19068	0.270804	NA	1.46566	0.493441	NA	0.900464	1	2	2	1	1	5	0	0	2	3	0	2	1	1	0	0	2	2	1	0	0	5	1	0	0.196	0.37
Phvul.001G059700	NA	genome	0.000654672	0.00383358	1.31062	0.98648	0.998159	0.106984	0.36834	0.587013	0.513649	0.309555	0.542734	0.42205	0.799735	1	0.0286435	0.489253	0.947444	-0.272955	0.871185	0.961159	-0.132158	279	449	388	575	1005	472	314	334	259	702	274	235	180	366	365	377	743	1028	692	212	151	200	342	279	43.729	108.469
Phvul.001G059800	SIG3,SIGC RNApolymerase sigma-subunit C	genome	0.610655	0.739313	0.0197586	0.416028	0.750602	-0.0794388	0.406185	0.620383	-0.0647749	0.865888	0.935208	0.0969956	0.023146	1	-0.709907	0.112485	0.691498	-0.445027	0.0141712	0.0985904	0.496491	51	67	43	50	41	30	34	41	40	57	33	27	18	39	28	23	44	93	33	19	7	15	33	20	6.309	6.396
Phvul.001G059900	ANAC038,ANAC039,NAC038 NAC domain containing protein 38	genome	8.45502e-06	0.000117919	1.85109	0.00047839	0.0140919	1.38355	0.000487403	0.00822518	1.38454	0.000717054	0.0111764	1.42092	0.622381	1	-0.19407	0.165927	0.768465	0.640128	0.416177	0.720244	-0.458056	24	59	46	163	33	149	74	112	68	90	85	81	28	53	51	77	161	384	73	30	28	29	136	59	5.055	18.237
Phvul.001G060000	NA	genome	0.00192098	0.00900525	-0.347561	0.325534	0.685111	-0.0443594	0.0448816	0.167882	-0.221586	0.00151804	0.0182894	-0.454764	0.0655496	1	-0.332833	0.249234	0.848829	-0.136493	0.453212	0.745843	-0.0226445	145	256	162	146	51	131	111	172	129	104	150	113	98	161	167	106	155	286	202	109	73	110	209	103	22.061	17.338
Phvul.001G060100	ATEXO70G1,EXO70G1 exocyst subunit exo70 family protein G1	genome	0.576481	0.713091	0.110753	0.73055	0.915657	0.185814	0.0377148	0.150974	-0.132991	0.544637	0.74204	0.0273836	0.466754	1	-0.0678917	0.930064	0.996387	0.0448797	0.645568	0.863371	-0.103785	129	184	153	145	80	148	98	151	151	99	121	103	96	148	129	126	196	347	232	97	75	105	200	114	18.26	19.717
Phvul.001G060200	ATWRKY11,WRKY11 WRKY DNA-binding protein 11	genome	0.0964877	0.196186	0.372495	0.225843	0.582331	0.287028	0.789627	0.890789	0.171305	0.21532	0.439182	-0.078349	0.283311	1	-0.0885965	0.0237545	0.363982	-0.230301	0.465844	0.753909	-0.25471	816	1239	721	1035	700	929	697	1039	820	1026	702	648	598	1035	834	704	1314	2094	1566	600	468	582	1153	555	108.775	140.819
Phvul.001G060300	NA	genome	8.82431e-05	0.000767332	0.835202	0.078971	0.344548	0.422812	0.00883974	0.0585618	0.575019	0.0960265	0.267273	0.356023	0.570876	1	0.119665	0.358678	0.905075	0.220645	0.136119	0.414727	-0.401369	123	179	129	219	118	233	131	157	148	186	150	152	115	152	157	167	323	465	292	122	109	107	255	176	16.888	30.13
Phvul.001G060400	ATRHM1,RHM1,ROL1 rhamnose biosynthesis 1	genome	0.533811	NA	NA	0.569345	NA	1	0.853628	NA	0.401098	0.45221	NA	0.465123	0.490584	NA	-0.665581	0.982876	NA	0.0688951	0.084336	NA	-2.23816	0	0	2	0	0	0	2	0	1	0	1	1	3	3	1	6	3	8	2	1	2	2	4	2	0.078	0
Phvul.001G060500	RSZP22,SRZ-22,SRZ22 serine/arginine-rich 22	genome	0.0085529	0.0292999	-0.124351	0.417726	0.751717	0.232406	0.932168	0.969423	0.142208	0.0600104	0.199313	-0.115065	0.338955	1	0.0411898	0.401402	0.923558	0.151771	0.0273834	0.155	0.106212	1119	1762	1226	1141	553	1099	968	1456	1217	1074	1293	1078	666	1106	1070	812	1267	2539	1625	911	784	918	1609	911	160.928	147.638
Phvul.001G060600	Protein kinase protein with adenine nucleotide alpha hydrolases-like domain	genome	0.628585	NA	NA	0.623907	NA	NA	0.61887	NA	NA	1	NA	NA	0.461497	NA	NA	0.621224	NA	NA	0.627411	NA	NA	0	1	0	0	0	0	0	0	0	0	0	0	0	0	0	0	0	0	0	1	0	0	1	0	0.039	0
Phvul.001G060700	ATDFA,DFA,EMB9,GLA1 Folylpolyglutamate synthetase family protein	genome	0.763277	0.852348	0.22537	0.697273	0.902952	0.240772	0.175227	0.382508	0.511317	0.965019	0.982704	0.22503	0.929275	1	0.00833986	0.473796	0.943678	0.261185	0.0590523	0.255343	-0.657561	26	48	46	32	35	37	30	39	38	55	36	39	38	44	59	31	85	174	83	36	42	45	89	50	4.702	5.497
Phvul.001G060750	NA	genome	0.0222855	0.0623291	-1.10262	0.125448	0.437038	-0.643936	0.916878	0.961721	0.122883	0.646163	0.809903	-0.129656	0.487492	1	-0.384366	0.942051	0.997552	-0.00238659	0.81591	0.94046	-0.0910442	9	8	12	4	1	5	4	5	5	10	8	6	4	10	9	8	10	19	9	4	7	6	11	8	1.136	0.529
Phvul.001G060800	ARP2,ATARP2,WRM actin related protein 2	genome	0.386327	NA	-0.570316	0.390057	NA	-0.592342	0.71214	NA	-0.118855	0.278088	NA	1.29985	0.238754	NA	1.23149	0.860587	NA	-0.123872	0.131873	NA	1.31093	3	3	4	1	2	2	2	0	3	2	2	3	0	3	0	1	4	8	4	1	3	0	3	0	0.392	0.264
Phvul.001G060900	ARP2,ATARP2,WRM actin related protein 2	genome	0.216251	0.358815	0.0249957	0.274242	0.638437	-0.00435849	0.358206	0.576526	0.0312958	0.365198	0.59728	0.00248585	0.541671	1	-0.0965137	0.727639	0.979405	0.0105354	0.345896	0.662316	-0.288822	154	203	176	157	87	158	118	156	127	157	148	109	127	184	174	162	227	466	257	150	108	143	247	142	20.885	21.25
Phvul.001G061000	Sulfite exporter TauE/SafE family protein	genome	2.72886e-07	8.00466e-06	4.44625	0.451118	0.772548	1.05541	0.0223988	0.107853	2.61587	0.192483	0.410538	0.842947	0.274491	1	1.02394	0.517552	0.955839	0.423794	0.0166594	0.11065	-2.72723	20	12	12	61	588	62	29	17	23	139	40	26	38	86	93	186	289	210	346	76	79	137	92	88	1.724	37.583
Phvul.001G061100	AtLa1,La1 La protein 1	genome	0.368298	0.525559	-0.0273713	0.660576	0.885855	0.217267	0.297728	0.518843	0.342402	0.519809	0.72461	0.00440518	0.534378	1	0.053604	0.813485	0.988677	0.076062	0.114067	0.375161	-0.489128	60	96	64	61	42	57	53	75	65	60	90	62	43	99	88	53	130	223	130	72	69	76	121	67	8.62	8.458
Phvul.001G061200	ATMYB3R-1,ATMYB3R1,MYB3R-1,MYB3R1,PC-MYB1 Homeodomain-like protein	genome	0.865517	0.922703	0.131557	0.242207	0.603384	0.316434	0.491568	0.690015	0.239229	0.560323	0.754327	0.0594207	0.829158	1	0.0341862	0.853817	0.990177	0.0943323	0.0755453	0.295912	-0.430104	72	126	84	84	60	85	67	107	91	76	95	82	76	111	96	82	139	298	173	83	73	67	163	99	11.05	12.105
Phvul.001G061300	Protein phosphatase 2C family protein	genome	0.845578	0.909357	0.121212	0.165039	0.501965	-0.00987828	0.803091	0.899292	0.109186	0.644351	0.808707	0.14454	0.818097	1	0.0229996	0.984171	0.999689	0.0179426	0.267138	0.585797	-0.0556914	707	1068	656	745	582	633	492	709	621	720	692	581	423	787	672	647	1040	1974	1185	594	392	599	895	581	95.256	103.605
Phvul.001G061400	ATSIG5,SIG5,SIGE sigma factor E	genome	0.754092	NA	-0.557482	0.906386	NA	0.415038	0.613613	NA	0.990722	0.892302	NA	-0.222392	0.709918	NA	-1.19068	0.332586	NA	NA	0.886675	NA	-0.428843	0	1	1	1	0	0	0	2	0	3	0	0	0	0	2	0	2	1	0	0	1	0	0	0	0.078	0.053
Phvul.001G061600	NA	genome	1.07394e-06	2.36031e-05	-0.331299	0.0289527	0.196135	-0.0921418	0.0461252	0.170887	-0.0735019	0.112331	0.294868	-0.0136476	0.871046	1	0.0193747	0.698576	0.976265	0.0118985	0.00578694	0.0517379	0.145742	669	981	716	574	299	521	444	614	617	545	598	566	458	603	532	503	667	1607	962	500	371	509	766	474	92.709	73.687
Phvul.001G061700	NA	genome	1.21431e-09	1.17171e-07	-0.873172	0.000504797	0.0145451	-0.433517	9.06113e-08	1.21193e-05	-0.767439	0.0350286	0.140434	-0.206352	0.699031	1	0.0467837	0.622289	0.967021	-0.0225698	0.21284	0.525173	0.0372976	94	159	130	66	30	59	63	80	71	48	70	53	74	109	95	71	126	227	163	91	72	87	140	71	15.007	8.193
Phvul.001G062000	FTSH11 FTSH protease 11	genome	0.000748234	0.00426565	0.635305	0.229378	0.587088	0.289061	0.00833087	0.0563408	0.519429	0.138067	0.335548	0.327282	0.389074	1	0.164129	0.423504	0.932417	0.162829	0.0255207	0.148113	-0.476982	102	201	133	201	151	150	129	146	127	197	154	124	110	171	171	170	288	540	335	131	109	146	249	156	17.084	26.536
Phvul.001G062100	DAG1 Dof-type zinc finger DNA-binding family protein	genome	0.866275	0.923131	0.0470025	0.0757474	0.337555	0.959895	0.0513525	0.182795	1.06957	0.344637	0.576726	-0.409178	0.983576	1	0.0641013	0.905301	0.993555	0.134237	0.000158282	0.00305111	-1.81272	18	21	8	13	11	12	18	27	24	53	14	8	33	38	52	42	54	67	86	34	26	38	72	37	1.842	1.903
Phvul.001G062600	LRR and NB-ARC domains-containing disease resistance protein	genome	0.461494	NA	NA	1	NA	NA	1	NA	NA	0.336571	NA	1.17897	0.717715	NA	0.811238	0.621815	NA	0.871992	0.449452	NA	NA	0	0	0	1	0	0	0	0	0	0	0	0	0	0	1	1	2	1	2	0	0	0	1	1	0	0.053
Phvul.001G062700	Ypt/Rab-GAP domain of gyp1p superfamily protein	genome	0.856726	0.916347	0.136332	0.460567	0.777692	0.0390026	0.562991	0.743754	0.0570838	0.745764	0.868054	0.0347024	0.568783	1	-0.103071	0.817263	0.988677	0.0157908	0.529177	0.79924	-0.0704976	142	231	210	180	137	158	110	179	163	169	138	154	118	176	162	162	247	413	247	126	109	138	227	137	22.844	25.108
Phvul.001G062800	BOB1 HSP20-like chaperones superfamily protein	genome	0.0842093	0.176674	0.472545	0.0107346	0.108358	0.571487	0.0107964	0.0669648	0.579429	0.970721	0.985664	0.172796	0.198883	1	0.13803	0.463435	0.939734	0.176154	0.699606	0.891956	-0.238247	122	186	112	176	107	149	139	181	151	172	156	149	73	146	150	102	193	437	220	109	132	117	218	119	16.457	22.835
Phvul.001G062900	Uncharacterised conserved protein (UCP030365)	genome	8.68444e-05	0.000758466	-0.668867	0.226445	0.583352	-0.119666	0.138217	0.330432	-0.177537	0.0445964	0.164914	-0.284937	0.663017	1	0.091818	0.661076	0.970869	0.171542	0.76557	0.920602	-0.0690018	87	142	82	49	26	70	53	74	89	57	85	67	75	89	79	71	93	187	149	91	54	74	146	78	12.186	7.665
Phvul.001G063050	NA	genome	0.000872025	0.00480936	1.28727	0.491912	0.79742	0.405805	0.00973273	0.0625315	1.06205	0.00671748	0.0481261	1.12296	0.121285	1	0.776338	0.0172895	0.308241	1.02903	0.208473	0.519968	0.382491	12	27	24	41	41	32	10	27	26	50	27	23	10	13	13	26	46	66	48	15	7	17	40	23	2.469	6.026
Phvul.001G063200	Polyketide cyclase/dehydrase and lipid transport superfamily protein	genome	0.313872	0.4699	-0.125608	0.457205	0.776123	0.303542	0.170936	0.37697	-0.297681	0.207855	0.430221	-0.166733	0.767439	1	-0.123177	0.817086	0.988677	-0.0455675	8.88624e-06	0.000266265	-1.27421	36	68	27	35	14	40	36	57	29	27	21	33	53	106	77	58	102	210	120	78	48	82	103	64	5.133	4.705
Phvul.001G063300	Thioredoxin superfamily protein	genome	0.000421304	0.00270382	-0.297579	0.0212934	0.165685	-0.178803	0.000259998	0.00524016	-0.366075	0.164683	0.372305	-0.0370946	0.714376	1	0.039601	0.94892	0.997838	0.061418	0.153222	0.444153	0.0330485	253	384	260	233	122	186	166	213	219	133	205	191	171	272	210	177	308	635	400	206	156	213	344	185	35.148	28.597
Phvul.001G063400	ENTH/VHS/GAT family protein	genome	0.00855864	0.0293104	0.506609	0.556682	0.834682	0.208555	0.736407	0.857531	0.180742	0.815391	0.907289	0.150214	0.905094	1	0.0722508	0.876487	0.990572	0.0266892	0.81942	0.941961	-0.178236	381	594	361	506	448	453	327	437	401	483	324	344	305	463	358	406	591	1202	773	352	219	308	562	379	52.35	74.374
Phvul.001G063500	Plant stearoyl-acyl-carrier-protein desaturase family protein	genome	0.00918919	0.0310112	1.92212	1.53677e-08	5.63342e-06	3.32648	3.32908e-10	1.37015e-07	3.6253	0.138695	0.336288	0.754427	0.230288	1	-0.659933	0.083213	0.624618	1.0368	0.00267794	0.0292015	-2.0325	5	7	9	36	2	21	42	65	52	85	49	63	10	21	33	40	59	91	28	6	12	13	95	35	0.823	3.119
Phvul.001G063600	D-aminoacid aminotransferase-like PLP-dependent enzymes superfamily protein	genome	0.207566	0.348119	-0.0788044	0.0831402	0.353016	-0.260834	0.0185951	0.0957819	-0.376721	0.30442	0.537412	0.377522	0.606542	1	-0.104409	0.262559	0.857693	-0.224227	4.30415e-10	3.44697e-08	1.15434	221	512	280	306	127	278	198	230	210	162	219	212	91	141	107	134	177	464	191	102	65	85	123	108	39.693	37.583
Phvul.001G063700	ATCNGC1,CNGC1 cyclic nucleotide gated channel 1	genome	0.0590565	0.133873	0.591241	0.0217802	0.167563	0.623384	0.764836	0.87509	0.200032	0.596804	0.778325	-0.0916676	0.127809	1	-0.396538	0.977057	0.998942	0.0514067	0.0148616	0.101964	0.428872	55	90	52	88	42	90	60	94	75	67	61	44	23	40	46	39	66	75	50	30	14	31	61	31	7.719	11.629
Phvul.001G063800	Exostosin family protein	genome	0.252208	0.401605	-0.0408809	0.653016	0.882955	0.0705583	0.0378282	0.151236	-0.206974	0.388412	0.618254	-0.0465585	0.757243	1	0.009914	0.75958	0.98241	-0.00608926	0.966894	0.991074	-0.161901	194	246	172	161	140	140	133	199	153	127	145	131	147	193	170	175	243	451	279	174	130	179	234	140	23.981	23.311
Phvul.001G063900	PIN6 Auxin efflux carrier family protein	genome	0.818968	0.89043	-0.0631052	4.25931e-06	0.000455746	2.02151	1.54072e-06	0.000107165	2.08502	0.418047	0.64474	-0.229955	0.353203	1	-0.335015	0.936512	0.997009	0.0787241	0.121077	0.389036	-0.792178	4	19	8	5	10	7	18	43	34	33	44	23	16	16	8	12	19	29	22	9	5	14	25	7	1.215	1.163
Phvul.001G064000	ADH,ADH1,ATADH,ATADH1 alcohol dehydrogenase 1	genome	2.91839e-08	1.42046e-06	-6.25079	0.365346	0.71679	-0.472899	0.00655818	0.0478861	-1.70608	2.53581e-05	0.00122132	-4.26991	0.0414686	1	-1.83472	0.54123	0.95903	-0.122871	0.114903	0.376384	0.801914	26	27	50	0	1	0	32	14	10	7	5	12	10	16	18	1	0	3	5	3	6	3	39	2	4.036	0.053
Phvul.001G064100	Plant stearoyl-acyl-carrier-protein desaturase family protein	genome	0.00051859	0.00318597	-1.93136	0.000309478	0.0104541	-2.16391	1.75463e-05	0.000741523	-2.67067	0.110534	0.291931	1.34154	0.496932	1	0.480419	0.685789	0.975163	0.320699	6.22864e-05	0.00138912	2.36909	70	228	1436	160	42	135	84	87	121	39	93	75	52	136	62	147	233	735	230	86	80	79	167	94	67.945	17.814
Phvul.001G064200	SEU SEUSS transcriptional co-regulator	genome	6.27157e-06	9.31002e-05	0.792074	0.0109957	0.110375	0.50244	0.000647847	0.0100267	0.631175	0.0201808	0.0986853	0.454896	0.733292	1	0.116145	0.650081	0.97017	0.134511	0.161585	0.456334	-0.358833	142	241	153	250	209	229	148	226	199	262	194	175	123	196	193	208	350	677	380	153	97	135	304	173	21.003	36.368
Phvul.001G064300	Nodulin MtN3 family protein	genome	0.645163	NA	-0.196984	0.119776	NA	-1.35701	0.120817	NA	-1.36815	0.898029	NA	0.238572	0.97169	NA	0.286051	0.288305	NA	-0.825395	0.951923	0.987728	-0.0384741	9	6	2	4	4	3	1	1	3	2	0	3	8	1	4	5	2	20	13	5	0	3	3	2	0.666	0.581
Phvul.001G064400	Polynucleotidyl transferase, ribonuclease H-like superfamily protein	genome	0.211386	0.35303	0.383806	0.0983361	0.386338	0.411979	0.169915	0.375679	0.377896	0.729108	0.858671	0.196055	0.333804	1	0.162769	0.0775382	0.602994	0.331859	0.0745291	0.293715	-0.465742	68	94	82	78	65	93	83	85	77	80	81	80	66	92	93	82	139	285	168	83	68	112	148	84	9.561	12.475
Phvul.001G064500	SCL1 SCARECROW-like 1	genome	0.00951558	0.0319412	0.845316	0.0075129	0.087791	0.878422	0.000721955	0.0107618	1.11692	0.289849	0.522167	0.40769	0.679147	1	0.240769	0.0645739	0.56129	0.678437	0.747158	0.9134	-0.0380252	257	528	333	560	504	425	459	585	507	969	469	405	198	308	349	307	700	989	733	229	185	228	865	397	43.808	78.708
Phvul.001G064700	NA	genome	0.00922334	0.0310931	0.991614	0.176937	0.517943	0.611045	0.00213011	0.0224877	1.16376	0.366359	0.598109	0.525667	0.830948	1	0.182044	0.00104118	0.054538	1.26146	0.00371335	0.0373284	0.751114	373	363	378	638	541	463	359	521	404	864	533	500	141	145	207	130	426	693	387	136	112	179	816	292	43.651	86.796
Phvul.001G064800	ATRAB-C1,ATRAB18,ATRABC1,RAB18,RAB18-1,RABC1 RAB GTPASE HOMOLOG B18	genome	0.000351801	0.00233826	-0.229726	0.178384	0.519428	-0.0242996	0.00403353	0.0344451	-0.206517	0.0121315	0.071344	-0.181817	0.64414	1	-0.0775419	0.062624	0.554727	-0.177297	0.884152	0.966196	-0.183809	584	782	518	484	235	472	392	501	505	381	442	418	418	690	486	450	665	1358	889	479	347	432	697	406	73.823	62.956
Phvul.001G064900	DNAJ heat shock N-terminal domain-containing protein	genome	0.0158602	0.0477259	-0.853777	0.0583139	0.291079	-0.627491	0.00679775	0.0491638	-0.973605	0.276203	0.508646	-0.35373	0.111668	1	0.569078	0.797396	0.985902	-0.135604	0.0954916	0.340298	0.503731	79	89	49	30	32	27	30	27	49	13	39	32	33	51	30	34	37	86	82	80	30	50	35	28	8.503	4.705
Phvul.001G065100	NA	genome	0.132207	0.248524	0.523749	1.72574e-06	0.000223274	1.15992	0.00147885	0.0175292	0.833079	0.0720112	0.224129	0.426795	0.939073	1	0.00675456	0.00668126	0.182593	0.653198	0.0383064	0.194162	-0.648921	90	114	70	113	59	120	119	180	163	146	126	99	58	148	114	149	208	400	219	78	68	98	314	136	10.736	15.435
Phvul.001G065300	2-oxoglutarate (2OG) and Fe(II)-dependent oxygenase superfamily protein	genome	0.0833544	0.175332	-1.19628	0.0899445	0.366876	-0.981176	0.013433	0.0775405	-1.60513	0.00207024	0.0222841	-2.49282	0.0264269	1	1.55872	0.451824	0.938528	0.735422	0.232361	0.547832	0.6631	25	33	10	3	16	3	5	12	9	9	3	5	10	9	13	1	5	4	65	34	8	11	41	6	2.665	1.163
Phvul.001G065400	SKP2A F-box/RNI-like superfamily protein	genome	0.00288106	0.0123941	1.66911	0.143592	0.468427	0.932928	0.000232402	0.00485273	2.15853	0.0156829	0.0837227	1.76961	0.238275	1	0.947034	0.00672613	0.182911	1.50682	0.238444	0.555206	-0.760705	18	35	31	65	95	38	39	36	46	178	54	53	36	25	45	51	95	490	172	27	33	108	131	89	3.291	10.466
Phvul.001G065550	NA	genome	0.00526257	0.0198917	0.732033	0.389722	0.734435	0.308171	0.689445	0.829265	0.0624836	0.512638	0.719175	0.196677	0.494211	1	-0.0620508	0.829387	0.989266	0.0388268	0.0327395	0.175079	-0.570663	105	139	76	161	74	159	71	110	118	100	89	65	92	146	116	137	218	359	234	89	62	75	204	117	12.539	20.827
Phvul.001G065700	Target of Myb protein 1	genome	0.310688	0.466753	0.0398034	0.437922	0.763625	0.0321205	0.240103	0.456984	-0.0146775	0.104197	0.280698	-0.0854052	0.143423	1	-0.202978	0.725129	0.979073	0.0959496	0.0750409	0.294984	0.0807192	109	168	139	137	80	100	88	122	111	114	112	87	76	115	102	78	137	271	152	79	58	89	151	101	16.301	16.757
Phvul.001G066000	ATGA20OX3,GA20OX3,YAP169 gibberellin 20-oxidase 3	genome	2.05098e-11	NA	NA	4.1668e-10	NA	-5.63607	3.38101e-10	NA	-5.63607	0.011009	NA	-3.81079	0.0760373	NA	-2.17852	0.427969	NA	-0.798813	2.83845e-05	0.000712389	2.61883	13	31	22	0	0	0	1	0	0	0	1	0	4	3	1	0	1	0	1	1	0	5	0	0	2.586	0
Phvul.001G066100	photosystem II reaction center protein B	genome	0.52825	0.674375	-0.0527877	0.218386	0.572122	-0.322347	0.00679462	0.0491592	-0.889258	0.000187572	0.00452805	-1.54226	0.378833	1	-0.513101	0.0288058	0.394123	-0.904292	0.691029	0.887913	-0.361635	241	258	293	167	161	238	180	186	112	68	105	152	199	334	225	136	141	181	235	212	156	137	126	178	31.034	29.919
Phvul.001G066200	WAK2 wall-associated kinase 2	genome	0.171749	0.303128	0.740118	1.213e-06	0.000166745	1.94121	0.000206031	0.004467	1.51806	0.450136	0.669605	-0.0868615	0.912403	1	-0.052237	0.0915692	0.649755	0.764317	1.1697e-05	0.000337845	-1.79138	43	61	43	89	32	61	99	199	128	129	93	98	80	135	164	73	201	354	201	112	102	62	454	185	5.76	9.621
Phvul.001G066300	WAK2 wall-associated kinase 2	genome	0.152377	NA	2.4357	0.0315114	NA	3	0.0681376	NA	2.72583	0.338891	NA	NA	0.536777	NA	NA	0.535655	NA	NA	0.909289	NA	-0.442518	1	0	0	1	0	3	1	2	3	2	1	2	0	1	0	0	0	0	0	0	0	0	0	0	0.039	0.211
Phvul.001G066500	WAK2 wall-associated kinase 2	genome	0.991957	NA	0.442518	0.200361	NA	NA	0.20028	NA	NA	1	NA	NA	1	NA	NA	1	NA	NA	0.20038	NA	NA	1	0	1	0	0	2	0	0	0	0	0	0	0	0	0	0	0	0	0	0	0	0	0	0	0.078	0.106
Phvul.001G066600	Tetratricopeptide repeat (TPR)-like superfamily protein	genome	0.254024	0.40365	0.310921	0.235932	0.595619	-0.0556458	0.472546	0.67592	0.226218	0.785597	0.890403	0.197025	0.137947	1	-0.186713	0.584832	0.96235	-0.016247	0.499398	0.778648	-0.237667	119	217	124	174	119	130	83	127	124	139	149	121	105	156	143	108	247	460	230	103	70	126	211	98	18.025	22.36
Phvul.001G066700	RING/U-box superfamily protein	genome	0.0983832	0.19901	0.597432	0.370861	0.72091	-0.191003	0.331365	0.551928	0.476696	0.814549	0.906857	0.158702	0.323213	1	-0.332314	0.76632	0.982698	-0.151524	0.129724	0.403763	-0.656306	278	479	370	372	551	341	244	282	219	588	339	265	333	497	493	380	545	1674	623	363	207	573	394	330	44.16	66.815
Phvul.001G066800	NA	genome	0.732594	0.830263	0.189799	0.322709	0.682408	-0.275802	0.606408	0.775392	0.356103	0.0214882	0.102357	-0.613799	0.431499	1	-0.378069	0.904214	0.993339	0.0183301	4.50705e-06	0.000151542	-1.94731	91	150	128	86	140	86	70	96	64	176	82	101	292	374	394	188	198	833	424	301	201	581	372	216	14.459	16.492
Phvul.001G067000	NA	genome	0.0624632	0.139759	0.557553	0.864912	0.964752	0.0714693	0.0866674	0.250966	0.541289	0.121495	0.309903	0.529337	0.964707	1	0.0150631	0.205996	0.818752	0.361261	0.947165	0.986177	-0.144452	49	99	50	75	75	66	39	78	40	88	82	49	42	65	56	58	126	230	109	34	44	61	102	65	7.758	11.418
Phvul.001G067200	S-adenosyl-L-methionine-dependent methyltransferases superfamily protein	genome	0.149366	0.272295	-0.296999	0.821105	0.94968	0.0309306	0.57128	0.748658	-0.08799	0.125688	0.31678	-0.28627	0.824776	1	0.0829635	0.665745	0.971125	0.259791	0.0143427	0.0994618	0.755042	44	87	48	43	18	47	38	44	56	24	51	53	34	22	23	15	30	69	43	33	19	26	46	31	7.014	5.709
Phvul.001G067300	ADH,ADH1,ATADH,ATADH1 alcohol dehydrogenase 1	genome	0.0326716	0.0841855	3.70563	0.0977609	0.385597	3.46556	1.73778e-05	0.000741366	6.05459	0.0406989	0.155889	3.61832	0.997603	1	0.286051	0.308148	0.876608	1.63607	0.603456	0.839994	-1.54134	2	3	1	2	49	7	14	19	17	246	48	9	7	2	4	10	6	265	11	5	2	28	5	11	0.235	3.066
Phvul.001G067400	Calcium-binding EF-hand family protein	genome	0.0763193	0.163488	-0.583951	0.818602	0.94917	0.220195	0.137936	0.330121	-0.557512	0.116931	0.303085	-0.662914	0.833247	1	-0.215198	0.69346	0.975835	0	0.109944	0.36738	0.591247	18	43	30	23	3	19	20	36	24	16	13	18	11	14	20	8	19	23	18	11	15	6	36	7	3.566	2.379
Phvul.001G067500	NA	genome	0.96917	0.982161	0.159128	0.544798	0.828669	-0.111831	0.224717	0.439559	-0.312437	0.0314401	0.130565	-0.657964	0.89216	1	-0.183634	0.00984095	0.229726	-1.06912	0.0146487	0.101001	0.732212	23	58	35	42	24	30	28	33	20	24	21	26	10	20	22	8	12	38	18	19	15	9	16	2	4.545	5.075
Phvul.001G067600	Zinc finger C-x8-C-x5-C-x3-H type family protein	genome	6.43098e-09	4.32666e-07	1.09165	0.0317886	0.205229	0.493285	0.0584986	0.198363	0.456276	2.401e-05	0.00118523	0.692851	0.885969	1	0.00691045	0.216104	0.829018	0.187626	1.16186e-13	1.43485e-11	-1.33528	69	104	84	149	101	156	71	101	101	103	87	78	94	197	192	210	395	769	326	121	104	158	251	190	10.07	21.461
Phvul.001G067700	Protein kinase protein with adenine nucleotide alpha hydrolases-like domain	genome	0.804903	0.881318	0.21627	0.769645	0.932153	0.0458852	0.31887	0.539334	-0.306187	0.662938	0.819333	0.357709	0.481856	1	-0.272362	0.596748	0.96235	0.291245	0.378455	0.690971	-0.605262	137	137	79	138	13	153	66	116	93	35	90	92	87	193	120	139	205	558	223	90	63	115	277	141	13.832	16.069
Phvul.001G067800	ATCHS,CHS,TT4 Chalcone and stilbene synthase family protein	genome	1	NA	NA	1	NA	NA	1	NA	NA	1	NA	NA	1	NA	NA	0.49769	NA	NA	1	NA	NA	0	0	0	0	0	0	0	0	0	0	0	0	0	0	0	0	0	0	0	0	0	0	0	1	0	0
Phvul.001G068100	Glutathione S-transferase family protein	genome	0.903842	0.945172	0.129604	0.334969	0.692363	0.315357	0.552792	0.736621	0.257373	0.0201485	0.0985764	0.639206	0.653459	1	0.138865	0.288001	0.869105	0.282123	0.135549	0.413676	0.177776	44	73	47	49	39	45	52	44	58	52	55	42	24	39	45	49	70	177	79	35	21	38	62	43	6.426	7.03
Phvul.001G068200	PI K-box region and MADS-box transcription factor family protein	genome	0.458908	NA	NA	0.151152	NA	NA	0.457317	NA	NA	0.94067	NA	0.17897	0.469846	NA	NA	0.465348	NA	NA	0.453373	NA	NA	0	0	0	0	0	1	2	0	0	0	1	0	0	0	1	0	1	1	0	0	0	0	0	0	0	0.053
Phvul.001G068300	SPT42 SPT4 homolog 2	genome	0.184203	0.319016	0.37117	0.918665	0.979982	0.0830211	0.490462	0.68944	0.28861	0.917965	0.959702	0.164801	0.743874	1	-0.0281702	0.814786	0.988677	0.104521	0.650296	0.865363	-0.0213255	224	422	276	285	339	260	215	266	256	420	227	209	190	254	253	228	318	829	443	186	147	226	358	232	36.128	46.728
Phvul.001G068400	Pentatricopeptide repeat (PPR) superfamily protein	genome	0.481869	NA	NA	1	NA	NA	0.483607	NA	NA	0.566453	NA	-0.811928	0.846993	NA	-0.18484	0.256204	NA	-1.71882	0.0850125	NA	NA	0	0	0	0	0	1	0	0	0	1	0	0	1	2	0	0	2	1	2	1	0	0	1	0	0	0.053
Phvul.001G068500	Protein kinase superfamily protein	genome	1	NA	NA	0.440717	NA	NA	1	NA	NA	0.131969	NA	-1.80735	0.271409	NA	-1.17509	0.270008	NA	-1.11433	0.020754	NA	NA	0	0	0	0	0	0	1	0	0	0	0	0	2	1	1	0	1	1	1	0	1	0	1	1	0	0
Phvul.001G069000	NA	genome	1	NA	NA	1	NA	NA	1	NA	NA	0.55869	NA	-0.811928	0.54532	NA	0.5542	0.0471638	NA	1.99084	0.159292	NA	NA	0	0	0	0	0	0	0	0	0	0	0	0	1	1	1	0	2	1	2	0	3	0	10	3	0	0
Phvul.001G069200	SNC4 suppressor of npr1-1 constitutive 4	genome	0.0892309	NA	1.56768	0.409267	NA	-0.91427	0.853597	NA	0.396517	0.249122	NA	NA	0.25554	NA	NA	1	NA	NA	0.0944725	NA	NA	1	1	3	3	6	2	0	2	0	2	2	1	0	0	0	1	0	5	1	1	1	0	0	0	0.196	0.581
Phvul.001G069280	NA	genome	0.77619	0.861302	0.338855	0.121973	NA	0.990767	0.0324376	NA	1.30294	0.272127	NA	1.11083	0.376906	NA	0.955434	0.0403748	0.466174	1.72595	0.115116	0.376865	1.2534	5	10	1	7	2	6	8	7	9	13	6	11	0	2	3	6	4	9	8	1	2	2	8	8	0.627	0.793
Phvul.001G069300	Protein kinase superfamily protein	genome	0.460163	NA	NA	1	NA	NA	1	NA	NA	1	NA	NA	1	NA	NA	1	NA	NA	1	NA	NA	0	0	0	1	0	0	0	0	0	0	0	0	0	0	0	0	0	0	0	0	0	0	0	0	0	0.053
Phvul.001G069400	NA	genome	0.838036	NA	0.442518	0.319807	NA	2	0.185208	NA	2.4011	0.809682	NA	-0.39689	0.704008	NA	0.227601	0.68516	NA	-0.703868	0.342111	NA	-2.01838	0	1	0	0	1	0	1	1	1	0	3	1	0	2	1	1	2	1	1	0	3	1	0	1	0.039	0.053
Phvul.001G069500	SNC4 suppressor of npr1-1 constitutive 4	genome	0.307032	0.463031	1.0183	0.215453	0.568806	1.14307	0.00428041	0.0359159	2.13331	3.78537e-06	0.000310919	1.30968	0.880389	1	0.0674366	0.267489	0.859653	0.341186	6.49188e-11	6.04111e-09	-3.69855	2	2	2	3	2	4	3	3	4	6	6	8	11	24	23	45	71	137	41	15	13	24	30	26	0.235	0.476
Phvul.001G069600	receptor serine/threonine kinase, putative	genome	1	NA	NA	0.195628	NA	NA	1	NA	NA	0.583308	NA	NA	0.321947	NA	NA	0.0392062	NA	NA	1	NA	NA	0	0	0	0	0	0	0	1	1	0	0	0	0	0	0	0	0	2	2	0	0	0	2	2	0	0
Phvul.001G069700	NA	genome	1	NA	NA	1	NA	NA	1	NA	NA	0.676172	NA	NA	1	NA	NA	1	NA	NA	1	NA	NA	0	0	0	0	0	0	0	0	0	0	0	0	0	0	0	0	0	1	0	0	0	0	0	0	0	0
Phvul.001G069800	SNC4 suppressor of npr1-1 constitutive 4	genome	0.900829	NA	0.442518	0.89077	NA	0.415038	0.449305	NA	1.4011	0.75233	NA	-0.82103	0.898929	NA	-0.204359	0.470419	NA	NA	0.900299	NA	-0.442518	0	1	0	1	0	0	0	1	0	1	0	1	0	1	0	0	1	0	1	0	0	0	0	0	0.039	0.053
Phvul.001G069900	SNC4 suppressor of npr1-1 constitutive 4	genome	0.347238	NA	NA	1	NA	NA	0.120321	NA	NA	1	NA	NA	1	NA	NA	1	NA	NA	1	NA	NA	0	0	0	0	1	0	0	0	0	1	0	1	0	0	0	0	0	0	0	0	0	0	0	0	0	0.053
Phvul.001G070000	Protein kinase superfamily protein	genome	0.943044	0.966323	-0.557482	0.736743	0.918816	NA	0.72568	0.851689	NA	0.628421	0.799185	0.160753	0.655247	1	0.231766	0.184424	0.79825	0.992667	0.000355812	0.00593274	-4.33848	1	1	0	1	0	0	0	0	0	0	0	0	2	16	12	6	39	14	21	13	6	5	45	15	0.078	0.053
Phvul.001G070100	Protein kinase superfamily protein	genome	1	NA	NA	1	NA	NA	0.190237	NA	NA	0.908209	NA	0.110828	0.338835	NA	-0.699069	0.960385	NA	0.14099	0.00142737	NA	NA	0	0	0	0	0	0	0	0	0	2	1	0	3	4	3	2	6	11	5	0	2	1	9	2	0	0
Phvul.001G070300	N2,N2-dimethylguanosine tRNA methyltransferase	genome	0.994835	NA	0.442518	0.573073	NA	NA	0.971751	NA	0.415038	0.616472	NA	NA	1	NA	NA	0.231601	NA	NA	0.573397	NA	NA	0	0	1	1	0	0	0	0	0	1	0	0	0	0	0	1	0	0	0	0	0	0	0	2	0.039	0.053
Phvul.001G070500	wound-responsive family protein	genome	0.0724191	0.15706	0.577505	0.857256	0.962311	0.194631	0.098381	0.270254	0.521474	0.0297504	0.126234	0.597826	0.367459	1	0.245747	0.152566	0.751369	0.405579	0.708221	0.89604	-0.0810823	37	50	45	54	46	46	23	46	45	45	43	56	26	49	29	45	89	143	81	32	27	33	76	41	5.172	7.718
Phvul.001G070600	MEI1 transcription coactivators	genome	0.00224139	0.010152	0.832313	0.579078	0.846905	0.0100281	0.206352	0.419834	0.433632	0.123397	0.313038	0.446753	0.589875	1	0.0981233	0.234831	0.843609	0.334784	0.156552	0.44869	-0.49987	43	61	46	57	69	72	23	48	43	46	55	53	38	66	54	57	125	197	96	57	39	59	110	48	5.878	10.466
Phvul.001G070700	ATNADK2,NADK2 NAD kinase 2	genome	0.100493	NA	1.91667	0.519673	NA	0.889116	0.354424	NA	1.24327	0.570943	NA	0.889381	0.751762	NA	0.404696	0.397586	NA	1.05063	0.965592	0.990747	-0.0995357	3	1	1	10	2	2	3	1	3	8	1	0	1	1	2	0	7	6	3	1	2	1	4	4	0.196	0.74
Phvul.001G070900	nucleotide binding;nucleic acid binding;RNA binding	genome	0.302962	0.458813	0.336608	0.114101	0.416339	0.395248	0.212737	0.427207	0.346113	0.962949	0.98187	0.151233	0.629281	1	-0.0947462	0.676381	0.974267	-0.0109146	0.0236142	0.140526	-0.524518	81	114	71	83	64	102	71	107	86	100	85	72	74	103	108	83	163	311	151	81	71	72	143	93	10.423	13.162
Phvul.001G071000	ATMYB5,MYB5 myb domain protein 5	genome	0.514408	NA	NA	0.509891	NA	NA	0.505152	NA	NA	1	NA	NA	0.668382	NA	NA	0.4822	NA	NA	0.513255	NA	NA	1	0	0	0	0	0	0	0	0	0	0	0	0	0	0	0	0	0	1	0	0	0	0	1	0.039	0
Phvul.001G071100	Protein kinase superfamily protein	genome	0.0334807	0.0858381	1.08429	0.240159	0.601081	0.643383	0.0498583	0.179317	0.946071	0.644454	0.808785	0.221636	0.374128	1	-0.401789	0.424952	0.933184	0.401383	0.569809	0.824586	-0.450918	19	23	14	48	17	23	13	17	36	34	20	28	9	31	17	16	49	52	28	13	8	14	48	20	2.194	4.652
Phvul.001G071300	Protein kinase superfamily protein	genome	0.193756	NA	NA	0.47448	NA	NA	0.191849	NA	NA	0.874294	NA	NA	1	NA	NA	0.10354	NA	NA	1	NA	NA	0	0	0	1	1	0	0	0	1	0	0	2	0	0	0	0	0	1	0	0	0	0	1	2	0	0.106
Phvul.001G071400	NA	genome	1	NA	NA	1	NA	NA	1	NA	NA	1	NA	NA	1	NA	NA	0.49769	NA	NA	1	NA	NA	0	0	0	0	0	0	0	0	0	0	0	0	0	0	0	0	0	0	0	0	0	0	1	0	0	0
Phvul.001G071500	AAP2 amino acid permease 2	genome	0.149635	0.272626	-0.41206	0.164545	0.501335	0.634421	0.00115142	0.0148775	1.31624	0.0151122	0.0818569	-0.852621	0.656393	1	0.127814	0.356667	0.904929	0.492131	0.221601	0.534672	-0.599441	50	67	23	26	18	34	43	66	55	132	84	49	33	50	75	26	60	68	103	47	46	39	154	49	5.486	4.123
Phvul.001G071600	CYCA1;1 Cyclin A1;1	genome	0.00888716	0.0301818	-1.20811	0.334177	0.69135	-0.321581	0.596692	0.768128	-0.123196	0.0252251	0.11325	-0.769091	0.850204	1	-0.091402	0.113912	0.693435	-0.593982	0.223348	0.536946	-0.627623	14	25	14	4	3	10	8	15	9	5	19	13	21	21	19	13	11	39	29	27	9	8	21	15	2.077	0.899
Phvul.001G071900	ATSWI3C,CHB4,SWI3C SWITCH/sucrose nonfermenting 3C	genome	0.019458	0.0560236	0.480999	0.0416219	0.241544	0.392759	0.0194857	0.0987083	0.44166	0.393671	0.622919	0.245741	0.435177	1	-0.0742565	0.409411	0.926688	-0.0447352	0.000731514	0.0105815	-0.588558	120	196	117	188	98	162	124	164	141	186	140	121	126	182	177	153	296	563	293	134	96	118	245	149	16.967	23.681
Phvul.001G072000	PBC1 proteasome beta subunit C1	genome	3.3672e-06	5.76485e-05	-0.601647	0.45583	0.775155	0.00323363	0.157785	0.358091	-0.126107	0.00193911	0.0214407	-0.429566	0.895265	1	-0.0117795	0.416872	0.929521	-0.0940087	0.207205	0.51812	0.0879684	1971	3108	1836	1467	563	1348	1272	2026	1932	1410	1839	1567	1375	1940	1531	1284	1533	3515	2748	1528	1181	1515	2150	1279	270.957	178.561
Phvul.001G072100	RING/U-box superfamily protein	genome	0.640235	0.763192	-0.0196401	0.458134	0.776768	-0.184387	0.281757	0.501439	-0.348548	0.58007	0.767913	-0.0761059	0.642021	1	0.237912	0.910022	0.994005	0.016636	0.793423	0.931272	-0.241536	48	66	20	33	18	47	21	33	35	12	35	33	34	57	27	39	39	119	93	36	29	57	42	31	5.251	5.18
Phvul.001G072200	ANAC002,ATAF1 NAC (No Apical Meristem) domain transcriptional regulator superfamily protein	genome	0.0385511	0.0959791	0.779966	0.556112	0.834682	0.308318	0.574922	0.751144	-0.00912567	0.0511206	0.179871	0.896942	0.177287	1	-0.252276	0.991992	1	0.0518037	0.591609	0.835544	-0.273716	290	353	211	488	194	405	202	295	301	230	194	221	255	290	224	240	521	1759	429	198	106	308	346	214	33.463	57.459
Phvul.001G072300	Armadillo/beta-catenin-like repeat ; C2 calcium/lipid-binding domain (CaLB) protein	genome	0.658165	0.77743	0.109312	0.961584	0.991966	0.118043	0.183909	0.3936	-0.123556	0.828298	0.914658	0.101379	0.570341	1	0.0901587	0.764466	0.982448	-0.0259348	0.712684	0.89765	-0.0735411	142	271	156	201	74	180	126	169	171	128	140	129	117	197	132	177	236	429	291	127	121	120	201	156	22.296	24.051
Phvul.001G072400	P-loop containing nucleoside triphosphate hydrolases superfamily protein	genome	0.503488	0.652847	0.431646	0.585649	0.851293	-0.178301	0.0891343	0.255377	-0.899919	0.288751	0.521215	0.347962	0.891467	1	-0.0327269	0.787363	0.9854	0.00137047	6.20867e-10	4.8402e-08	-2.314	4	11	12	8	11	8	5	5	8	7	1	3	25	33	42	42	67	115	59	28	24	26	57	26	1.058	1.427
Phvul.001G072500	Eukaryotic aspartyl protease family protein	genome	0.721258	0.822709	0.0528213	0.162834	0.498688	-0.436432	0.181658	0.390861	-0.397681	0.12944	0.322339	1.08232	0.889534	1	-0.183066	0.0776584	0.603492	1.1172	0.000144092	0.00281871	1.81552	15	17	20	15	11	14	9	14	6	14	8	8	1	4	6	7	8	26	3	1	7	8	12	6	2.038	2.114
Phvul.001G072600	ALDH3H1,ALDH4 aldehyde dehydrogenase 3H1	genome	0.90126	0.943765	0.165636	0.0373138	0.226781	-0.170571	0.171834	0.377971	-0.0545824	0.0852365	0.248017	0.367476	0.522029	1	0.00910765	0.148265	0.746621	-0.182803	0.950702	0.9875	-0.15192	1052	2018	1297	1476	898	1257	893	1070	965	1267	1060	869	868	1474	1272	1339	2151	4715	2530	985	614	982	1396	1089	171.116	191.934
Phvul.001G072800	GLTP2 glycolipid transfer protein 2	genome	0.000796819	0.00447423	-1.97418	0.0397767	0.234758	-1.1123	0.000609268	0.00962353	-2.01011	0.182176	0.396291	-0.727474	0.498108	1	-0.410284	0.0118862	0.252564	-1.80023	0.132308	0.408198	0.71787	16	55	35	3	8	9	16	17	4	5	5	10	13	23	12	11	13	27	22	11	8	2	1	12	4.153	1.057
Phvul.001G072900	NA	genome	0.413508	0.569892	-0.0203589	0.7231	0.912967	0.0442967	0.218501	0.433346	-0.130066	0.443689	0.665152	-0.0203046	0.944786	1	0.0138089	0.642547	0.968951	0.151537	0.3277	0.647607	-0.30458	54	140	81	79	56	66	50	85	79	59	64	68	63	90	100	72	138	229	165	65	60	83	151	72	10.776	10.625
Phvul.001G073000	Protein of unknown function (DUF300)	genome	0.0466611	0.111714	0.548018	0.788049	0.937052	0.0721122	0.312218	0.533054	0.36313	0.143288	0.343084	0.493417	0.999634	1	0.119176	0.363093	0.9066	0.256438	0.50552	0.783342	0.00360404	94	150	114	129	129	130	82	113	89	160	104	86	75	90	101	95	186	378	213	58	57	88	153	105	14.028	20.51
Phvul.001G073100	GUX3,PGSIP2 plant glycogenin-like starch initiation protein 2	genome	0.781378	0.865075	0.118286	0.192175	0.540188	-0.0620006	0.0475129	0.174234	-0.152505	0.00145007	0.0177735	-0.310039	0.15036	1	-0.177232	0.0212278	0.343002	-0.284439	0.500253	0.779567	-0.227549	157	255	151	176	119	158	121	164	122	134	125	126	144	182	165	128	200	369	267	134	92	151	174	114	22.061	23.946
Phvul.001G073200	scpl42 serine carboxypeptidase-like 42	genome	0.0926432	0.189807	0.569005	6.20083e-05	0.00336289	0.942357	6.70653e-05	0.00198143	0.940967	0.971822	0.98612	0.156604	0.795763	1	-0.0343124	0.0560475	0.532863	0.475794	0.407977	0.713343	-0.344312	92	112	127	166	62	136	123	195	162	188	162	133	81	109	123	94	169	351	188	95	64	101	255	118	12.97	19.241
Phvul.001G073300	TED6 tracheary element differentiation-related 6	genome	0.00426309	0.016832	-0.523128	0.0511716	0.270593	0.559218	0.166889	0.371562	0.420157	0.789405	0.892675	0.111928	0.902255	1	0.185548	0.657829	0.970434	-0.0319296	0.124594	0.395054	-0.464784	264	372	186	139	126	159	239	316	359	213	302	321	269	349	227	277	407	923	692	258	141	266	399	235	32.209	22.413
Phvul.001G073400	NA	genome	0.320813	NA	-0.792323	0.92123	NA	0.0566846	0.851743	NA	-0.0894351	0.206949	NA	-0.939552	0.937863	NA	0.231834	0.831269	NA	-0.248928	0.911133	0.973653	-0.200834	2	8	4	2	1	3	0	5	6	3	0	7	3	4	5	2	3	6	12	3	1	5	1	5	0.549	0.317
Phvul.001G073500	NA	genome	NA	NA	-6.01985	NA	NA	-5.78388	NA	NA	-4.16988	NA	NA	0.0151704	NA	NA	0.555173	NA	NA	-0.966833	NA	NA	6.18128	1	11	864	2	4	4	7	4	1	30	3	4	2	4	3	4	4	8	5	2	8	0	2	3	34.325	0.529
Phvul.001G073600	RING/U-box superfamily protein	genome	0.529049	0.674798	0.3229	0.519677	0.814855	-0.0797895	0.33415	0.554399	-0.160208	0.286786	0.518746	-0.178413	0.344139	1	-0.284753	0.0072127	0.19118	-0.67898	0.542076	0.808374	-0.305412	152	310	129	250	95	203	122	151	149	122	132	148	91	243	210	123	283	440	270	138	99	72	161	137	23.158	28.967
Phvul.001G073700	Exostosin family protein	genome	0.0299954	0.0786812	1.96743	0.162833	NA	1.25411	0.0325487	NA	1.88015	0.772639	NA	0.185766	0.75168	NA	0.456378	0.191881	0.805004	1.23195	0.877832	0.963535	-0.270987	1	7	2	8	3	18	8	4	6	16	7	5	0	5	4	2	13	3	11	1	2	2	14	7	0.392	1.533
Phvul.001G073800	TINY2 Integrase-type DNA-binding superfamily protein	genome	1	NA	NA	1	NA	NA	1	NA	NA	0.345005	NA	-1.80735	0.395123	NA	0.817136	0.585378	NA	-1.12928	0.203303	NA	NA	0	0	0	0	0	0	0	0	0	0	0	0	0	2	0	0	0	1	2	2	0	1	0	0	0	0
Phvul.001G074000	NA	genome	0.219264	0.362638	-0.024729	0.836532	0.954281	0.113011	0.638632	0.798234	0.0787149	0.281108	0.513476	-0.031657	0.936651	1	0.0243901	0.599486	0.96235	0.150674	0.621965	0.850651	-0.223972	139	177	130	111	101	113	94	133	137	128	128	102	117	138	133	120	196	352	240	106	102	137	224	108	17.476	17.179
Phvul.001G074200	Regulator of chromosome condensation (RCC1) family protein	genome	0.00640863	0.0233195	1.59523	0.00230772	0.0410162	1.67703	4.28134e-06	0.00024214	2.45689	0.0914098	0.259197	1.30347	0.0986934	1	1.13065	2.95473e-05	0.00451073	2.38465	0.17354	0.472475	0.674836	15	33	27	75	34	59	52	61	68	191	54	68	5	4	26	14	35	103	58	18	11	26	105	68	2.939	8.88
Phvul.001G074300	D-arabinono-1,4-lactone oxidase family protein	genome	0.18616	0.321453	-0.104107	0.01463	0.133395	0.654409	0.000422497	0.00741445	0.883559	0.710553	0.848959	0.26476	0.435382	1	0.211168	0.0519067	0.51815	0.454413	0.010602	0.0805144	-0.696278	82	107	72	74	38	68	76	115	119	171	116	79	85	137	93	106	143	417	244	98	72	114	229	127	10.227	9.515
Phvul.001G074400	Calcium-binding EF hand family protein	genome	0.236073	NA	-0.886789	0.526506	NA	-0.329308	0.0221297	NA	NA	0.904486	NA	NA	1	NA	NA	1	NA	NA	0.0222642	NA	NA	1	0	4	1	0	1	2	1	0	0	0	0	0	0	0	0	0	1	0	0	0	0	0	0	0.196	0.106
Phvul.001G074500	3\'-5\' exonuclease domain-containing protein	genome	0.0131028	0.0409403	0.598415	0.930439	0.983133	0.161217	0.114115	0.294414	0.431756	0.0109335	0.0666608	0.518297	0.920114	1	0.0407437	0.220899	0.83345	0.268487	0.00171853	0.0207386	-0.725988	71	90	76	86	82	98	49	72	79	89	85	69	64	120	108	110	234	392	195	87	59	96	198	89	9.287	14.061
Phvul.001G074600	early nodulin-related	genome	7.55354e-07	1.80432e-05	-0.390419	0.118772	0.42569	-0.0431756	0.00448693	0.0369155	-0.184011	0.000127376	0.00348744	-0.253978	0.511868	1	-0.104471	0.483253	0.945502	-0.0306132	0.00319456	0.0334432	0.177576	478	838	500	404	279	344	340	528	462	410	419	386	317	473	406	294	435	1036	633	349	281	346	565	364	71.158	54.287
Phvul.001G074700	TLC ATP/ADP transporter	genome	0.0219928	0.0616359	0.572392	0.283372	0.64831	0.312737	0.220973	0.436094	0.347342	0.689584	0.836716	0.159965	0.935612	1	0.0155371	0.500603	0.950622	-0.0632733	0.739198	0.910709	-0.0705455	72	145	86	130	79	125	78	116	90	127	84	82	64	94	79	78	165	223	158	53	61	59	121	67	11.873	17.655
Phvul.001G074800	appr-1-p processing enzyme family protein	genome	0.000918769	0.00500072	-0.243945	0.801383	0.940665	0.0880401	0.0457152	0.169749	-0.132272	0.00111822	0.0150077	-0.252964	0.580528	1	-0.0993483	0.0180748	0.315341	-0.237943	0.850301	0.954052	-0.164818	423	798	482	423	230	413	339	517	510	346	447	388	356	608	458	333	588	1179	768	438	301	364	617	332	66.73	56.349
Phvul.001G074900	CCT motif family protein	genome	0.536292	0.681276	0.103963	0.466975	0.781604	-0.0796519	0.0157648	0.0863785	-0.556136	0.225875	0.4515	-0.325896	0.147226	1	-0.405917	0.0360585	0.442436	-0.578568	0.265722	0.584284	0.130969	480	668	475	607	122	564	364	462	333	221	336	282	245	477	382	295	528	727	524	272	150	185	368	252	63.596	68.348
Phvul.001G075000	alpha/beta-Hydrolases superfamily protein	genome	0.0353435	0.0894154	0.884045	0.594586	0.854629	0.342345	0.172976	0.379328	0.763311	0.212738	0.435842	-0.487822	0.874132	1	0.183306	0.837759	0.990167	0.193334	0.830272	0.945958	-0.24577	60	102	69	55	195	66	73	73	75	166	68	64	52	82	70	50	72	134	167	52	44	47	135	72	9.051	16.704
Phvul.001G075100	NA	genome	0.49901	0.649523	0.348023	0.763285	0.929659	0.26344	0.0877334	0.252829	0.734114	0.207625	0.43	0.594952	0.484329	1	0.341569	0.105619	0.676488	0.598769	0.292289	0.613161	-0.530087	41	41	24	28	41	31	23	42	31	67	39	28	29	47	38	41	77	185	104	42	18	47	97	44	4.153	5.286
Phvul.001G075200	P-loop containing nucleoside triphosphate hydrolases superfamily protein	genome	0.561551	0.702338	0.0961847	0.64218	0.878798	0.19464	0.0436777	0.164937	-0.138666	0.0205773	0.0997373	-0.194867	0.591687	1	-0.0528579	0.0408806	0.469647	-0.260874	0.32425	0.645471	-0.0181587	220	344	250	256	152	237	201	299	203	232	160	170	169	251	194	158	285	501	374	165	133	176	222	160	31.896	34.095
Phvul.001G075300	iqd21 IQ-domain 21	genome	0.966925	0.980835	0.162771	0.386707	0.732734	0.551686	0.379794	0.597218	-0.352202	0.944558	0.973443	-0.0784507	0.935938	1	0.00214927	0.114813	0.696218	0.789656	0.37117	0.68446	-0.542574	13	22	12	8	9	22	11	22	19	6	13	9	19	22	10	31	17	37	34	7	17	25	44	27	1.842	2.062
Phvul.001G075400	HAI3 highly ABA-induced PP2C gene 3	genome	0.00571649	0.0212724	2.0588	0.219618	0.57383	0.984577	0.0243684	0.113687	1.597	7.44015e-05	0.0024129	3.17067	0.749401	1	0.574634	0.00370076	0.12662	1.97163	0.991485	0.997371	-0.098734	194	216	178	949	191	676	174	248	456	439	438	475	202	151	116	269	711	6452	572	142	79	777	889	337	23.04	95.994
Phvul.001G075500	Protein kinase superfamily protein	genome	0.0016087	0.00784385	1.74044	0.0107019	0.108139	1.37246	0.0101574	0.0641749	1.40127	0.472072	0.687337	0.392409	0.829699	1	-0.0659926	0.169584	0.773073	0.825396	0.417343	0.721026	-0.552309	33	58	39	162	58	102	70	115	69	148	57	56	32	47	63	24	199	105	91	31	32	35	168	71	5.094	17.021
Phvul.001G075600	Protein kinase superfamily protein	genome	0.088654	0.183566	0.953215	0.00417011	0.0603857	1.37475	0.216549	0.431247	0.705726	0.741221	0.865244	-0.0282358	0.77468	1	-0.211589	0.362822	0.906526	0.631001	0.336277	0.655908	-0.574248	15	17	14	29	16	21	29	34	27	21	15	21	18	15	18	14	34	40	20	14	16	8	63	15	1.802	3.489
Phvul.001G075700	DNAse I-like superfamily protein	genome	0.831484	0.899256	0.276745	0.904016	0.974886	0.0768156	0.0580722	0.197583	-0.897062	0.212933	0.435959	0.991975	0.118839	1	-1.44352	0.772816	0.983316	-0.00687545	0.00349069	0.0356736	1.60539	17	24	8	22	11	11	9	15	15	4	9	7	6	6	0	8	8	26	3	2	0	2	11	0	1.92	2.326
Phvul.001G075800	Protein kinase superfamily protein	genome	0.981128	0.989146	-0.0010913	0.0254198	0.183043	-0.889272	0.149875	0.347439	-0.511071	0.63731	0.804357	0.263829	0.483272	1	-0.195851	0.201962	0.814812	-0.559202	0.93249	0.980672	-0.193667	42	64	29	17	52	31	11	23	21	42	12	18	28	55	32	48	67	128	74	25	15	21	35	29	5.29	5.286
Phvul.001G076000	RCI3,RCI3A Peroxidase superfamily protein	genome	0.75171	0.844144	NA	0.0140547	NA	4.22041	0.0047778	NA	4.61169	0.542614	NA	-2.39689	0.168015	NA	2.75421	0.0143248	0.280378	3.46026	0.842421	0.951066	-1.01838	2	0	0	0	0	0	6	6	16	30	7	0	0	1	2	0	0	1	21	0	2	1	18	17	0.078	0
Phvul.001G076100	Protein kinase superfamily protein	genome	0.123212	0.23573	1.75466	0.180029	NA	1.62929	0.0208099	NA	2.5115	0.818606	NA	1.18406	0.142678	NA	2.22955	0.0422739	0.479773	2.75015	0.785697	0.927918	0.572736	2	2	2	6	9	0	6	5	3	17	4	5	3	0	0	1	1	10	11	1	4	1	13	8	0.235	0.793
Phvul.001G076200	SNC4 suppressor of npr1-1 constitutive 4	genome	0.0541538	0.125324	0.853069	0.10656	0.402158	0.835092	0.0120995	0.0723815	1.29637	0.612286	0.788223	-0.212347	0.291592	1	0.57096	0.436041	0.935595	0.406451	0.763	0.920028	-0.266329	104	200	109	140	293	120	173	220	163	525	131	115	86	125	159	123	170	269	383	126	115	103	241	190	16.183	29.232
Phvul.001G076300	Protein kinase superfamily protein	genome	0.443181	0.597974	0.672622	0.154748	NA	1.03473	0.0962836	NA	1.18509	0.479486	NA	0.724956	0.0389028	NA	1.31042	0.209559	0.82312	0.876506	0.635327	0.857072	-0.425875	1	7	3	3	2	8	5	5	7	8	6	5	4	2	5	2	7	23	20	4	7	4	11	7	0.431	0.687
Phvul.001G076400	GLT1 NADH-dependent glutamate synthase 1	genome	0.70113	0.807796	0.336976	0.180016	0.521628	0.516069	0.621392	0.786876	-0.00669985	0.389826	0.619638	0.303313	0.508555	1	-0.210757	0.345599	0.901812	0.341603	0.673388	0.877789	-0.287198	515	707	458	652	243	678	435	797	581	266	539	466	358	619	550	461	1348	1507	788	400	310	436	1107	564	65.829	83.149
Phvul.001G076600	AAP1,NAT2 amino acid permease 1	genome	0.948773	0.969611	0.136148	0.871194	0.966305	0.161258	0.725639	0.851689	0.0649656	0.119376	0.307128	-0.160833	0.841303	1	0.0240077	0.494416	0.949024	-0.105145	0.737094	0.909766	-0.0852532	65	90	50	56	53	58	47	59	67	59	57	47	39	56	67	37	71	147	91	59	37	50	68	46	8.033	8.828
Phvul.001G076700	BGLU17 beta glucosidase 17	genome	0.00472425	0.0182564	1.62444	0.00180687	0.034759	1.65733	0.00626516	0.04635	1.44614	0.560292	0.754327	-0.2305	0.160746	1	-0.674701	0.396649	0.922343	-0.300209	0.304609	0.625501	-0.733104	14	16	12	54	11	31	20	34	46	27	20	40	7	21	24	12	29	37	25	5	7	4	32	10	1.646	5.075
Phvul.001G076750	NA	genome	0.0284418	NA	2.4257	0.00532217	NA	2.72284	0.0934551	NA	1.97534	0.0640535	NA	-2.03171	0.110628	NA	-1.9844	0.457866	NA	-0.604699	0.193787	0.499515	-1.64092	0	1	2	6	1	5	6	2	7	5	3	1	2	1	4	0	2	1	2	0	0	0	4	1	0.118	0.634
Phvul.001G076800	ATTBP2,TBP2 TATA binding protein 2	genome	0.576456	0.713091	0.226909	0.622486	0.869874	0.0745265	0.817576	0.907824	0.109379	0.754841	0.87355	0.179014	0.975473	1	0.000106088	0.963169	0.998942	0.0676663	0.355269	0.669785	-0.0466304	186	289	197	227	161	195	134	208	192	200	196	155	121	204	192	151	300	579	317	155	115	137	311	142	26.332	30.817
Phvul.001G076900	Protein kinase family protein	genome	0.0247567	0.0676161	0.477112	0.993321	0.999481	0.132938	0.210232	0.424919	0.339082	0.0774018	0.23442	0.429462	0.53262	1	0.103498	0.588801	0.96235	0.155712	0.367136	0.68069	-0.00424911	159	255	183	216	208	192	127	188	179	238	188	148	117	164	165	159	310	588	292	135	117	131	260	150	23.393	32.562
Phvul.001G077000	AAP6 amino acid permease 6	genome	0.269822	0.421746	-0.247673	0.316908	0.678476	0.612885	0.0285585	0.125826	1.08356	0.438837	0.661105	0.108494	0.978771	1	0.146641	0.346351	0.902234	0.542561	0.727611	0.905719	-0.264311	179	118	73	80	74	77	96	163	168	312	162	122	138	77	116	80	100	448	239	97	80	153	258	114	14.498	12.211
Phvul.001G077100	ABC1 family protein	genome	0.840069	0.905311	0.168276	0.269073	0.63333	0.299947	0.480918	0.682764	0.233375	0.836824	0.919191	0.115005	0.25933	1	-0.17692	0.219288	0.831548	0.274031	0.225481	0.539646	0.0256305	230	408	320	360	150	288	244	346	300	287	262	307	161	288	252	193	392	751	389	180	135	199	486	238	37.538	42.182
Phvul.001G077200	ATBZIP9,BZIP9,BZO2H2 basic leucine zipper 9	genome	0.170102	0.300915	0.603238	0.908043	0.97676	0.199867	0.152934	0.351584	0.760904	0.772628	0.88411	0.340117	0.917283	1	0.102641	0.717919	0.978334	0.252139	0.0700397	0.28361	0.583328	125	261	312	231	364	191	157	239	209	549	205	145	82	101	164	101	210	462	244	106	73	116	233	101	27.35	41.548
Phvul.001G077300	ATS9,RPN6 non-ATPase subunit 9	genome	0.167676	NA	1.43241	0.62441	NA	0.670692	0.0866166	NA	1.77331	0.982628	NA	0.0151704	0.647054	NA	-0.350421	0.853014	NA	0.030183	0.256381	0.574683	-1.27099	1	4	0	0	5	5	0	5	1	5	6	2	3	3	3	5	3	8	5	2	1	0	8	2	0.196	0.529
Phvul.001G077400	Protein of unknown function, DUF599	genome	0.0991161	0.199959	0.464308	0.799025	0.939796	0.172105	0.82525	0.911852	0.0602134	0.199009	0.419128	0.334792	0.389412	1	0.142354	0.0762546	0.599236	-0.480424	0.0077525	0.0638862	0.465272	946	1678	855	1394	1208	956	713	1050	1195	1055	897	805	415	798	664	923	1030	2213	1203	659	490	514	460	491	136.321	188.076
Phvul.001G077500	SAUR-like auxin-responsive protein family	genome	3.56006e-05	0.000369964	-1.77625	0.0187221	0.153758	-0.903921	0.000593201	0.00943924	-1.43045	8.44645e-05	0.00261246	-1.69553	0.758769	1	-0.25746	0.0139349	0.276452	-1.00288	0.744259	0.911903	0.0528654	91	152	62	18	24	24	29	41	53	10	38	38	76	84	59	35	25	59	76	85	47	46	50	23	11.951	3.489
Phvul.001G077600	Protein of unknown function (DUF677)	genome	0.0134599	0.0418068	-0.983983	0.212658	0.565194	0.602496	0.750498	0.865993	0.269921	0.346644	0.578422	-0.215187	0.288975	1	-0.356392	0.20812	0.821135	-0.349613	0.086495	0.320976	-0.794257	20	18	10	9	3	6	19	15	21	8	20	16	19	22	21	15	32	47	30	16	9	10	32	11	1.881	0.951
Phvul.001G077700	ARA1,ATISA1,ISA1 arabinose kinase	genome	0.0156602	0.0472145	0.951851	0.0912388	0.369718	0.793344	0.00256283	0.0254865	1.37326	0.194193	0.412596	0.67521	0.164015	1	0.801239	0.0695472	0.579779	0.744645	0.881071	0.964647	-0.206537	146	225	113	166	388	140	195	207	231	495	259	199	108	183	125	212	271	686	583	145	95	260	297	202	18.965	36.685
Phvul.001G077800	Major facilitator superfamily protein	genome	0.466295	0.619175	0.567572	0.136275	0.455516	-0.458201	0.739071	0.858862	0.00103679	0.458551	0.67653	0.558192	0.552028	1	-0.278545	0.488429	0.947444	0.3098	0.671779	0.877119	-0.35562	73	88	52	108	17	109	31	38	48	28	73	61	45	90	68	65	96	365	97	57	36	77	131	66	8.346	12.369
Phvul.001G077900	sequence-specific DNA binding transcription factors	genome	0.531159	0.676597	0.0427455	0.766995	0.931419	0.182854	0.354843	0.573725	0.279495	0.990365	0.995213	0.127766	0.509992	1	0.132605	0.961004	0.998942	0.0463296	0.446072	0.741264	-0.277966	74	116	68	68	60	69	50	87	84	72	73	93	62	92	79	73	129	246	161	76	53	73	122	67	10.109	10.413
Phvul.001G078000	Major facilitator superfamily protein	genome	0.146503	0.268371	-0.153026	0.453709	0.773476	-0.0413329	0.163589	0.366443	-0.196384	0.677237	0.828497	-0.0775956	0.219568	1	-0.280394	0.201171	0.813708	-0.29903	0.113789	0.37473	-0.527074	79	127	94	91	44	65	56	64	100	59	65	75	71	141	110	129	144	264	162	89	50	100	106	79	11.755	10.572
Phvul.001G078100	Got1/Sft2-like vescicle transport protein family	genome	0.00236524	0.0105806	-0.374816	0.0114788	0.113839	-0.342867	0.0140201	0.0795895	-0.337119	0.608185	0.785273	0.0307654	0.489741	1	0.095594	0.794365	0.985829	0.0124593	0.0220528	0.133853	0.288116	192	255	153	153	55	135	88	138	131	107	130	124	109	159	98	124	166	368	215	133	96	116	187	99	23.51	18.131
Phvul.001G078200	AAP1,NAT2 amino acid permease 1	genome	0.0375467	NA	1.73402	0.34471	NA	0.819918	0.429017	NA	-0.513172	0.852978	NA	NA	1	NA	NA	0.589535	NA	NA	0.00341518	0.035174	NA	2	6	7	22	0	15	7	6	7	2	3	3	0	0	0	1	0	0	0	0	0	1	1	0	0.588	1.956
Phvul.001G078300	haloacid dehalogenase-like hydrolase family protein	genome	0.145692	0.267459	0.397736	0.654951	0.88342	0.0544039	0.484606	0.68499	0.244689	0.733705	0.861123	0.0837796	0.608838	1	-0.0911685	0.490779	0.947444	-0.045109	0.869571	0.960601	-0.182015	103	152	87	129	88	117	75	123	70	99	109	100	73	120	96	83	154	302	164	75	69	80	158	67	13.401	17.655
Phvul.001G078400	NA	genome	0.040957	0.100657	1.21758	0.632412	0.873336	0.329398	0.679756	0.823538	-0.104622	0.330591	0.563511	-0.07746	0.511918	1	-0.198008	0.0493938	0.508976	-0.796991	2.04888e-09	1.45168e-07	-2.7566	21	25	12	57	8	35	20	14	21	5	18	18	85	131	76	56	93	338	164	84	41	69	66	48	2.273	5.286
Phvul.001G078500	NA	genome	4.58509e-05	0.000452543	1.30774	0.102348	0.393325	0.654712	0.0327513	0.137296	0.793616	0.0028424	0.0273798	0.996808	0.0982718	1	0.488703	0.370194	0.912081	0.333616	0.38809	0.698431	-0.441644	24	32	29	54	59	43	21	47	33	51	32	29	19	34	33	38	92	172	74	36	27	23	60	35	3.331	8.246
Phvul.001G078600	ATRBL11,RBL11 rhomboid-like protein 11	genome	0.037336	0.0935954	0.710189	0.393287	0.735623	0.354102	0.171031	0.37701	0.494537	0.138614	0.336135	0.473454	0.908026	1	-0.0175136	0.296144	0.872374	0.335315	0.82892	0.945396	-0.130961	38	47	56	80	32	59	43	49	44	63	51	37	30	54	31	49	75	157	70	38	21	37	85	36	5.525	9.039
Phvul.001G078700	NA	genome	4.17201e-05	0.000420257	-0.360521	0.102471	0.393521	-0.0789059	0.00366512	0.0322306	-0.253185	0.0110019	0.0669454	-0.201146	0.79754	1	-0.0455944	0.157981	0.759366	-0.153733	0.0110932	0.0831656	0.187474	222	334	239	203	86	170	150	216	202	149	184	174	147	200	173	132	223	441	288	171	113	148	213	148	31.151	24.263
Phvul.001G078800	Pentatricopeptide repeat (PPR) superfamily protein	genome	0.148098	NA	NA	1	NA	NA	1	NA	NA	0.587055	NA	0.763933	0.835537	NA	-0.204359	0.941043	NA	-0.142958	0.421872	NA	NA	0	0	0	0	2	0	0	0	0	0	0	0	1	0	0	1	1	1	1	0	0	0	0	1	0	0.106
Phvul.001G078900	YUC6 Flavin-binding monooxygenase family protein	genome	0.0416226	0.101959	-1.19962	0.301539	0.6644	-0.460471	0.249434	0.46735	-0.55849	0.729732	0.85873	0.377004	0.38478	1	0.594073	0.359582	0.905075	0.572286	0.665691	0.873573	0.13691	3	14	14	4	2	4	1	11	5	7	7	2	7	4	10	7	13	28	23	6	7	15	14	5	1.215	0.529
Phvul.001G079000	AGP16,ATAGP16 arabinogalactan protein 16	genome	0.000115189	0.000948056	-2.34896	1.23878e-05	0.00103032	-2.78961	1.64593e-05	0.000709382	-2.80045	0.00644921	0.0469519	-1.82703	0.659501	1	-0.301505	0.0163185	0.298924	-1.43906	0.891838	0.968623	-0.0474137	59	45	61	6	5	13	2	11	5	2	8	8	64	49	14	30	7	26	48	39	30	21	17	13	6.465	1.269
Phvul.001G079100	ARS27A,RS27A ribosomal protein S27	genome	6.35511e-06	9.38722e-05	-0.685362	0.621049	0.86936	0.0444642	0.156101	0.355829	-0.150734	0.000417228	0.00785078	-0.537512	0.730109	1	-0.0753893	0.738055	0.980374	-0.030915	0.0955171	0.340315	0.16576	4121	5947	3727	2477	1263	2619	2744	4375	3617	2365	3850	3230	2263	3632	3265	1871	2764	6471	4261	3107	2502	2949	4306	2508	540.542	336.136
Phvul.001G079200	Mitochondrial substrate carrier family protein	genome	0.00724077	0.0256476	-1.18238	0.352998	0.708538	-0.301411	0.0110391	0.0679851	-1.1321	0.308482	0.541777	-0.197208	0.535187	1	0.248397	0.589205	0.96235	-0.123098	0.73575	0.909127	-0.236493	10	24	15	4	3	9	12	13	5	4	6	7	19	14	10	8	18	40	27	19	12	11	21	11	1.92	0.846
Phvul.001G079300	GRF zinc finger / Zinc knuckle protein	genome	NA	NA	-3.42571	NA	NA	-3.36395	NA	NA	-1.73448	NA	NA	-0.560405	NA	NA	0.476936	NA	NA	0.876799	NA	NA	2.47868	2	9	221	5	8	3	4	4	9	37	11	5	10	10	11	5	14	18	26	4	19	14	32	16	9.091	0.846
Phvul.001G079400	Protein of unknown function (DUF2921)	genome	0.00597243	0.0220564	-0.577143	0.0367466	0.224368	-0.474266	0.000740237	0.0109559	-0.856682	0.00777588	0.0530009	-0.633334	0.719457	1	0.0799109	0.067122	0.572387	-0.523279	0.893453	0.969341	-0.107483	95	121	108	66	24	71	56	48	72	30	58	48	87	96	77	59	74	162	147	104	61	75	65	57	12.696	8.51
Phvul.001G079500	Protein of unknown function (DUF2921)	genome	NA	NA	-2.52193	NA	NA	-2.64096	NA	NA	-1.75159	NA	NA	-1.47794	NA	NA	0.0271541	NA	NA	-0.37146	NA	NA	2.28066	11	15	98	7	1	8	4	5	6	10	10	8	9	6	4	3	6	3	14	6	2	5	7	4	4.859	0.846
Phvul.001G080500	Protein of unknown function (DUF567)	genome	0.153301	NA	NA	0.563076	NA	-0.584962	0.586973	NA	-0.584962	1	NA	NA	1	NA	NA	1	NA	NA	0.152663	NA	NA	0	1	1	0	0	0	0	0	1	0	0	1	0	0	0	0	0	0	0	0	0	0	0	0	0.078	0
Phvul.001G081600	AHL20 AT-hook motif nuclear-localized protein 20	genome	0.180381	0.314129	0.394992	0.220676	0.575608	0.427571	0.263992	0.483416	0.409196	0.584169	0.770687	0.276622	0.422601	1	-0.137882	0.931993	0.996469	0.0691221	0.145537	0.431726	-0.50628	273	519	277	337	407	298	270	447	368	568	254	257	265	427	439	382	693	1336	705	254	208	315	598	379	41.888	55.08
Phvul.001G082700	AT-IE,HISN2 histidine biosynthesis bifunctional protein (HISIE)	genome	0.341553	0.498485	0.291056	0.411245	0.747002	-0.00381923	0.288059	0.508865	0.320651	0.681608	0.831788	0.0750831	0.426155	1	-0.168379	0.479569	0.945048	-0.0755707	0.94496	0.985104	-0.146575	147	200	126	130	146	153	95	147	114	163	153	133	101	154	135	112	208	403	202	94	98	101	181	121	18.534	22.677
Phvul.001G083000	ATCHS,CHS,TT4 Chalcone and stilbene synthase family protein	genome	0.224703	0.368915	0.824022	0.638251	0.876686	-0.172639	0.630818	0.793023	0.316329	0.00168716	0.0195421	2.01666	0.521914	1	0.491311	0.377726	0.916828	0.50504	0.722411	0.903031	-0.246837	30	57	25	75	23	49	19	13	43	16	39	51	38	37	24	74	90	541	96	41	21	70	56	27	4.389	7.77
Phvul.001G083050	NA	genome	0.102532	NA	-2.37011	0.381189	NA	-0.81263	0.987604	NA	0.173431	0.621256	NA	-0.29956	0.871693	NA	0.180342	0.17974	NA	-1.34365	0.769969	NA	-0.42553	4	3	0	1	0	0	1	1	1	1	3	2	2	2	3	1	3	6	6	2	1	0	2	1	0.274	0.053
Phvul.001G083100	Protein kinase superfamily protein	genome	0.000241176	0.00172324	-1.33196	0.0173037	0.146067	-0.884027	0.00657071	0.0479599	-1.0576	0.105916	0.283695	-0.531247	0.824034	1	-0.00671639	0.177993	0.786257	-0.594464	0.722637	0.903121	0.00982849	445	607	320	152	46	206	153	202	206	51	224	226	311	469	235	241	257	738	509	372	266	277	242	213	53.76	21.355
Phvul.001G083200	Protein of unknown function (DUF677)	genome	0.228665	0.374053	-0.050554	0.0345026	0.215315	-0.275953	0.0245564	0.114294	-0.286218	0.621439	0.793893	0.0444854	0.90029	1	0.0333758	0.905698	0.993555	0.0349239	0.011225	0.0839189	0.330242	79	141	72	86	45	78	61	63	58	71	54	57	50	63	60	48	97	169	106	51	44	62	88	43	11.442	11.048
Phvul.001G083300	RPK2,TOAD2 receptor-like protein kinase 2	genome	0.906664	NA	0.442518	0.901189	NA	0.415038	0.0742642	NA	2.72583	0.99313	NA	0.192645	0.280837	NA	NA	0.484517	NA	0.878211	0.557143	NA	-1.42884	1	0	0	0	0	1	0	0	1	1	1	3	0	1	1	0	1	3	0	0	0	2	2	0	0.039	0.053
Phvul.001G083400	Protein of unknown function (DUF3754)	genome	0.559283	0.700377	0.0980491	0.00645514	0.0792432	-0.196909	0.0193455	0.0984939	-0.146898	0.554858	0.750348	0.171047	0.51341	1	-0.0299696	0.932651	0.996598	0.0467034	0.792201	0.930846	-0.135713	297	506	441	380	254	353	223	338	258	283	307	264	252	435	331	379	543	1095	674	257	201	271	552	322	48.745	52.173
Phvul.001G083530	NA	genome	9.2014e-06	0.00012589	-1.44649	0.312061	0.67349	-0.160028	0.0176571	0.0924908	-0.629735	0.316132	0.549077	-0.20274	0.82336	1	0.0721239	0.938844	0.997155	0.0521262	0.0163737	0.109468	-0.868202	40	46	28	9	7	15	18	36	23	9	27	20	29	59	67	45	70	122	107	39	39	36	95	44	4.467	1.639
Phvul.001G083660	NA	genome	0.00211247	0.0096995	-1.15369	0.353495	0.70896	0.443953	0.238637	0.455064	-0.341201	0.00162335	0.0190469	-1.04478	0.804673	1	-0.168951	0.570416	0.96235	-0.151525	0.0332301	0.176634	-0.868522	22	38	15	8	3	14	17	28	32	7	22	16	24	44	34	24	23	40	46	30	27	24	45	31	2.939	1.321
Phvul.001G083800	Uncharacterised protein family (UPF0041)	genome	0.0788795	0.167861	0.927641	0.16695	0.504594	0.744775	0.0298109	0.129409	1.21686	0.70138	0.84354	0.282137	0.228329	1	0.751476	0.26044	0.85669	0.650872	0.128174	0.401253	0.625605	941	2707	2332	3017	3117	2298	2907	2904	1751	7225	1940	1400	643	1020	1224	648	2906	2624	3599	1127	792	714	2549	1673	234.32	445.715
Phvul.001G083900	Ubiquinol-cytochrome C reductase iron-sulfur subunit	genome	7.63141e-09	4.94755e-07	-0.587254	0.01337	0.125371	-0.193159	0.00213233	0.0224877	-0.280191	8.32101e-05	0.00259267	-0.3916	0.629801	1	0.0118309	0.26849	0.859944	-0.106523	0.00418711	0.0408586	0.229994	1989	3413	2326	1552	910	1351	1320	1961	1820	1434	1760	1643	1336	2057	1515	1259	1621	3704	2780	1623	1215	1557	2150	1257	302.813	201.555
Phvul.001G084000	Integrase-type DNA-binding superfamily protein	genome	0.226487	0.371085	0.789244	0.00585961	0.0744554	1.7634	5.83398e-05	0.00178215	2.50573	0.0324139	0.133119	-1.00047	0.767727	1	0.513722	0.0987738	0.663681	1.32297	0.516334	0.791191	-0.450299	19	27	11	17	33	23	39	49	58	165	49	32	26	14	18	5	10	36	68	16	10	18	115	25	2.233	3.859
Phvul.001G084100	RING/U-box superfamily protein	genome	0.381788	0.53911	0.422193	0.710762	0.909707	-0.00406932	0.667592	0.816849	0.386088	0.411898	0.63906	-0.262617	0.71499	1	-0.226788	0.857379	0.990572	0.0481345	0.596921	0.837044	-0.439367	104	91	104	71	168	58	83	69	73	131	75	91	80	114	108	97	101	245	138	91	64	155	111	74	11.716	15.699
Phvul.001G084200	Family of unknown function (DUF716)	genome	0.598063	0.729894	-0.0480237	0.823909	0.950509	0.0356747	0.894536	0.950292	0.0598658	0.107641	0.286855	-0.442087	0.888965	1	-0.0283199	0.93973	0.997301	0.0320475	0.962996	0.990108	-0.156511	14	28	11	16	8	14	7	14	20	10	17	15	10	17	17	9	12	36	27	17	5	15	25	9	2.077	2.009
Phvul.001G084300	NA	genome	0.319048	0.475482	0.286984	0.583246	0.849595	0.0633311	0.986139	0.994377	0.143952	0.525774	0.72851	0.231232	0.687129	1	-0.0172724	0.347275	0.902234	-0.0796198	0.154454	0.445963	0.0358927	279	465	386	417	310	295	229	346	316	384	312	253	196	323	302	278	451	967	529	242	150	219	403	224	44.278	54.023
Phvul.001G084500	NA	genome	0.0840674	0.176427	0.550814	0.657303	0.884095	0.0355117	0.863252	0.932838	0.177066	0.0945821	0.264816	0.525866	0.799107	1	0.111844	0.205953	0.818752	0.38986	0.0418682	0.205172	0.346512	38	53	37	52	38	49	22	40	37	43	29	38	17	30	28	31	56	103	58	16	18	22	56	29	5.016	7.348
Phvul.001G084700	Glycosyl hydrolase family 38 protein	genome	0.624435	0.750338	0.0636855	0.708043	0.908293	0.165165	0.842798	0.92101	0.150763	0.832493	0.917012	0.108598	0.732009	1	0.103747	0.689773	0.975281	0.0155794	0.655092	0.867416	-0.189318	349	583	342	347	309	331	286	376	416	385	385	305	294	406	382	378	520	1155	779	299	242	335	557	299	49.92	52.173
Phvul.001G084800	RING/U-box superfamily protein	genome	0.099142	0.199993	0.364619	0.449852	0.771715	0.0140528	0.828365	0.913356	0.173073	0.512765	0.719175	0.199043	0.869362	1	0.0667622	0.823308	0.988748	0.0255832	0.358606	0.673206	-0.0159899	424	675	481	521	496	491	338	436	430	563	416	375	298	446	446	432	707	1265	860	347	208	361	619	339	61.911	79.713
Phvul.001G084900	MGP2 MALE GAMETOPHYTE DEFECTIVE 2	genome	0.00136814	0.00689553	-0.438624	0.013129	0.123875	-0.33743	0.0646921	0.210449	-0.210728	0.00680724	0.048646	-0.433326	0.203835	1	0.165398	0.974484	0.998942	0.0637937	0.549622	0.812283	-0.0329026	132	189	116	100	54	85	68	103	90	94	109	84	99	134	100	98	119	217	188	136	100	114	179	86	17.123	12.634
Phvul.001G085000	NA	genome	1	NA	NA	0.466073	NA	NA	1	NA	NA	0.604574	NA	NA	1	NA	NA	1	NA	NA	1	NA	NA	0	0	0	0	0	0	0	1	0	0	0	0	0	0	0	0	1	0	0	0	0	0	0	0	0	0
Phvul.001G085200	CCL CCR-like	genome	NA	NA	4.26528	NA	NA	0.744345	NA	NA	3.34205	NA	NA	1.40891	NA	NA	1.18616	NA	NA	0.589864	NA	NA	-1.03686	49	78	85	144	2758	120	110	89	69	1401	133	100	61	85	178	331	479	704	687	100	50	201	204	126	8.307	159.743
Phvul.001G085300	Pentatricopeptide repeat (PPR) superfamily protein	genome	0.910185	0.948648	0.0920182	0.953622	NA	0.159546	0.638921	NA	0.397479	0.574405	NA	-0.193851	0.75198	NA	-0.184233	0.411471	0.927972	0.569412	0.629407	0.853887	0.121306	4	8	7	4	5	6	6	6	4	9	3	7	2	6	5	3	6	11	8	2	3	4	14	3	0.744	0.793
Phvul.001G085400	NA	genome	0.233487	0.379934	-0.00681691	0.0360169	0.221759	0.449883	0.831598	0.914884	0.110527	0.0114025	0.0685017	-0.211091	0.055238	1	0.159852	0.620013	0.967021	0.114192	0.00290449	0.0310769	0.275971	504	773	607	527	359	504	494	749	699	529	541	476	279	433	447	259	489	1014	639	446	385	379	608	379	73.823	73.475
Phvul.001G085500	ATICE1,ICE1,SCRM basic helix-loop-helix (bHLH) DNA-binding superfamily protein	genome	0.360709	0.518023	0.476276	0.91826	0.979974	0.0205613	0.23524	0.451787	-0.475338	0.640298	0.805916	0.354643	0.330595	1	0.340495	0.973777	0.998942	0.00684148	0.133412	0.410311	0.575502	19	35	10	18	25	23	19	18	12	14	9	12	5	18	9	16	10	46	19	13	14	15	14	6	2.508	3.489
Phvul.001G085600	NAD(P)-binding Rossmann-fold superfamily protein	genome	5.41857e-06	8.30721e-05	-1.44851	0.00100512	0.0234627	-1.03794	4.0555e-06	0.000231351	-1.54653	0.000609494	0.0101296	-1.10378	0.332207	1	-0.43785	0.000657475	0.0400678	-1.27837	0.0404135	0.200761	0.595719	265	442	346	105	61	120	106	146	135	56	95	123	169	220	130	93	84	248	176	181	78	112	65	56	41.261	15.118
Phvul.001G085800	Pentatricopeptide repeat (PPR) superfamily protein	genome	0.475444	0.628101	-0.120367	0.343099	0.699304	-0.245733	0.466536	0.671381	-0.156287	0.0361687	0.143767	-0.872888	0.331872	1	-0.491557	0.217733	0.830712	-0.575502	0.228632	0.543283	0.333692	9	19	16	11	9	10	6	12	10	11	7	12	5	10	11	7	5	13	9	7	5	6	7	6	1.724	1.586
Phvul.001G085900	Family of unknown function (DUF716)	genome	0.171901	0.303271	0.485827	0.0312041	0.203052	-0.435646	0.337368	0.557493	-0.0711256	0.000117785	0.0033115	1.06947	0.474996	1	-0.126512	0.455347	0.939084	0.223815	0.00448292	0.0430179	0.584597	373	445	390	433	477	344	210	257	207	437	255	182	137	207	256	533	544	1139	376	141	107	229	317	217	47.334	66.286
Phvul.001G086000	NA	genome	0.175661	0.307981	0.725521	0.859236	0.962784	0.20653	0.536324	0.725322	0.395311	0.166938	0.375645	0.612815	0.463677	1	0.325299	0.240245	0.843609	0.568701	0.957114	0.988571	-0.171112	7	14	10	9	13	16	6	10	11	5	12	14	7	12	7	18	21	31	18	13	6	9	19	14	1.215	2.009
Phvul.001G086300	Tetratricopeptide repeat (TPR)-like superfamily protein	genome	0.902052	NA	0.23906	0.462039	NA	-0.425043	0.871301	NA	0.203533	0.0963608	NA	-1.10596	0.683742	NA	-0.322551	0.425644	NA	0.503819	0.723558	0.903355	0.114902	4	10	2	6	2	6	3	5	1	3	5	6	3	4	4	1	3	5	4	5	1	7	4	6	0.627	0.74
Phvul.001G086400	Kinase interacting (KIP1-like) family protein	genome	0.51415	0.662216	0.404385	0.50929	0.808063	-0.0159887	0.415434	0.62895	-0.0549882	0.181878	0.396027	0.40654	0.70449	1	-0.0371263	0.950761	0.997858	0.0130792	0.110257	0.367815	-0.566031	144	187	146	226	63	179	103	114	139	86	126	137	113	230	183	181	403	643	345	150	87	163	265	150	18.691	24.738
Phvul.001G086460	NA	genome	0.460163	NA	NA	1	NA	NA	1	NA	NA	1	NA	NA	1	NA	NA	1	NA	NA	1	NA	NA	0	0	0	0	1	0	0	0	0	0	0	0	0	0	0	0	0	0	0	0	0	0	0	0	0	0.053
Phvul.001G086600	PHT3;1 phosphate transporter 3;1	genome	1.32791e-07	4.53301e-06	-0.729578	0.106366	0.401741	-0.156478	0.0313503	0.133602	-0.264418	0.00102751	0.0143412	-0.475569	0.421524	1	0.0309185	0.900006	0.99297	0.0250024	0.167282	0.464041	0.0987595	2789	4653	2879	1953	894	1767	1816	2714	2458	1659	2537	2335	1876	2924	2379	1729	2486	4871	3782	2535	2010	2313	3587	2054	404.417	243.896
Phvul.001G086700	ATVHA-C,DET3 vacuolar ATP synthase subunit C (VATC) / V-ATPase C subunit / vacuolar proton pump C subunit (DET3)	genome	0.00127473	0.00651843	-0.178046	0.000503429	0.0145451	-0.230914	0.000126182	0.00315376	-0.265988	0.000436641	0.00807721	-0.209674	0.308444	1	-0.133066	0.0400621	0.465031	-0.155294	0.117436	0.381126	0.0151494	818	1356	941	772	549	720	550	746	707	627	703	639	639	956	701	593	912	1989	1196	696	485	644	1027	574	122.058	107.887
Phvul.001G086800	FUS3 AP2/B3-like transcriptional factor family protein	genome	0.363805	NA	-1.15472	0.126093	NA	NA	0.886294	NA	0.393481	1	NA	NA	0.51682	NA	NA	0.27514	NA	NA	0.125975	NA	NA	2	1	0	0	0	1	0	0	0	0	2	1	0	0	0	0	0	0	0	0	1	1	1	0	0.118	0.053
Phvul.001G086900	NA	genome	0.00358646	0.0147426	-0.398218	0.916848	0.979545	0.155119	0.74506	0.862804	0.083811	0.0287205	0.123417	-0.220677	0.875814	1	-0.0644407	0.756004	0.98241	0.125363	0.81849	0.94175	-0.191622	89	119	80	68	43	51	67	89	86	74	94	64	70	84	91	61	83	226	126	71	69	79	137	75	11.285	8.563
Phvul.001G087000	AFB2 auxin signaling F-box 2	genome	0.00391477	0.0157883	0.849551	0.901294	0.974232	0.144983	0.22663	0.441941	0.492736	0.762246	0.878218	0.15148	0.940149	1	0.0662237	0.76599	0.982698	-0.0432093	0.356219	0.670497	-0.420028	625	1137	871	1072	1558	887	681	793	723	1403	834	579	605	1020	999	971	1532	2626	1917	694	508	703	1274	796	103.171	185.908
Phvul.001G087100	GRAM domain family protein	genome	0.0275766	0.073433	0.79448	1.1966e-07	2.51986e-05	1.61546	5.34045e-07	4.71938e-05	1.53502	0.709108	0.848067	0.367772	0.326699	1	-0.166818	0.195101	0.807569	0.587592	0.579212	0.829231	-0.235725	182	260	160	332	189	253	345	536	511	575	351	400	213	173	142	128	423	648	306	127	101	146	512	206	23.589	40.914
Phvul.001G087200	translocon-associated protein beta (TRAPB) family protein	genome	1.07891e-09	1.05493e-07	-0.781581	0.120645	0.429218	-0.118064	0.0381819	0.152105	-0.21468	0.000251805	0.00557542	-0.437762	0.410558	1	0.0631899	0.736198	0.980374	0.0181694	0.0810034	0.308522	0.148566	2653	4658	2874	1837	895	1660	1748	2804	2530	1928	2497	2246	1944	2768	2132	1687	2117	5088	3839	2507	1772	2190	3536	1821	399.088	232.161
Phvul.001G087300	B-box type zinc finger protein with CCT domain	genome	0.913513	0.950766	0.120309	0.0767864	0.339799	-0.49893	0.325744	0.546252	-0.2031	0.00557304	0.0424801	1.15278	0.361163	1	0.293187	0.0729768	0.58982	0.588667	0.35261	0.667624	0.152957	28	46	29	32	22	29	13	15	27	28	21	19	16	34	19	29	55	186	48	34	14	41	40	32	4.036	4.387
Phvul.001G087500	Endosomal targeting BRO1-like domain-containing protein	genome	0.0548234	0.126414	-0.416697	0.00217603	0.0393734	-0.892951	1.61539e-05	0.000701244	-1.30578	0.00859684	0.0567627	-0.687983	0.488794	1	0.118287	0.00213166	0.0894974	-0.959727	0.698501	0.891663	0.0148426	283	447	210	218	91	213	128	122	132	51	103	135	220	280	193	144	187	426	361	299	194	153	146	89	36.833	27.593
Phvul.001G087600	Uncharacterised protein family (UPF0497)	genome	0.00429484	0.016927	-0.490681	0.0156589	0.138355	-0.452243	0.0025018	0.0251259	-0.614713	0.530623	0.732423	0.0200593	0.606439	1	0.168008	0.114664	0.696218	0.447634	3.67002e-05	0.000883345	0.895294	125	188	104	89	32	99	53	75	102	48	88	71	50	60	57	52	67	179	117	56	40	78	102	68	16.34	11.629
Phvul.001G087700	Esterase/lipase/thioesterase family protein	genome	0.00204996	0.00948455	-0.490655	0.00943591	0.100746	-0.432766	0.0295907	0.128849	-0.332379	0.252462	0.482289	-0.0904228	0.673417	1	-0.134331	0.0133747	0.270694	-0.462297	0.646077	0.863659	-0.0361683	108	178	95	76	47	78	65	74	74	69	84	77	91	127	73	94	110	277	138	100	63	59	104	67	14.929	10.625
Phvul.001G087800	Esterase/lipase/thioesterase family protein	genome	0.0027153	0.011829	1.84704	0.302078	0.664699	0.784647	0.0625191	0.205999	1.40781	0.438344	0.661037	0.815043	0.267408	1	0.950053	0.598934	0.96235	0.365663	0.678105	0.880915	-0.472482	18	27	15	25	110	25	31	25	22	77	29	15	8	18	36	17	43	132	98	25	13	28	39	20	2.351	8.458
Phvul.001G087900	KNU C2H2 and C2HC zinc fingers superfamily protein	genome	1	NA	NA	1	NA	NA	1	NA	NA	1	NA	NA	0.480116	NA	NA	0.559353	NA	NA	1	NA	NA	0	0	0	0	0	0	0	0	0	0	0	0	0	0	0	0	0	0	0	1	0	0	1	0	0	0
Phvul.001G088000	NA	genome	0.00239477	0.0106853	0.947947	0.870218	0.966002	0.177086	0.0550451	0.190804	0.716201	0.586057	0.772113	0.28247	0.711793	1	0.26813	0.809972	0.988263	0.0858405	0.328423	0.648472	-0.454521	147	243	189	271	353	204	138	179	177	360	201	162	129	212	250	219	335	711	537	170	101	212	288	183	22.688	43.768
Phvul.001G088100	hydroxyproline-rich glycoprotein family protein	genome	0.000772026	0.00436813	0.773375	0.4282	0.759382	0.278412	0.134576	0.325227	0.447952	0.0185051	0.093161	0.576456	0.336837	1	0.222767	0.210828	0.824426	0.31271	0.770851	0.922424	-0.219707	147	232	164	247	250	191	155	186	156	242	192	129	112	185	174	187	412	637	357	149	118	160	309	168	21.277	36.368
Phvul.001G088200	ATWRKY75,WRKY75 WRKY DNA-binding protein 75	genome	0.0142537	0.043784	1.81061	0.0127569	0.122227	1.98166	3.26926e-05	0.001194	3.16147	0.219295	0.444222	-0.645391	0.499723	1	0.758811	0.0207736	0.339113	1.70869	0.0100965	0.0777885	-2.02916	8	23	19	34	79	17	51	52	46	251	54	35	43	18	91	17	68	86	209	51	32	77	318	146	1.959	6.872
Phvul.001G088400	ATNAP14,NAP14 non-intrinsic ABC protein 14	genome	0.0876037	0.181945	0.580061	0.859963	0.962958	0.151033	0.601744	0.771871	0.284477	0.307009	0.540212	0.432053	0.718001	1	0.124314	0.0345301	0.434838	0.634736	0.550247	0.812436	-0.334462	49	68	31	49	63	52	43	32	49	55	48	34	28	55	56	43	100	187	98	45	29	49	115	71	5.799	8.669
Phvul.001G088600	NA	genome	0.62581	NA	-0.0967041	0.203266	NA	-0.70612	0.00832889	NA	-2.30502	0.654497	NA	NA	1	NA	NA	0.714632	NA	NA	0.000392957	NA	NA	4	6	3	2	2	5	0	2	4	1	1	0	0	0	0	0	1	2	0	0	0	1	0	0	0.509	0.476
Phvul.001G088700	NA	genome	0.0040873	0.0163314	0.560319	0.217921	0.57139	0.330534	0.11147	0.290336	0.394619	0.686352	0.83485	0.16558	0.795449	1	-0.0214115	0.82209	0.988748	0.0120359	0.615886	0.846778	-0.244163	326	496	392	434	449	444	309	457	386	518	372	323	255	404	412	383	594	1137	669	304	225	314	539	323	47.569	70.145
Phvul.001G088800	Protein of unknown function (DUF1997)	genome	0.068572	0.150509	0.684149	0.920568	0.980204	0.151462	0.094451	0.264001	0.629909	0.0682213	0.216505	0.613512	0.933644	1	0.0234386	0.341814	0.898709	-0.238019	0.495186	0.775697	-0.359439	16	33	19	30	27	24	15	28	14	33	26	21	17	31	17	27	58	90	46	19	10	15	32	13	2.665	4.282
Phvul.001G088900	YSL6 YELLOW STRIPE like 6	genome	0.00940183	0.0316076	0.532193	0.57975	0.847511	0.0233122	0.973591	0.988421	0.128895	0.0503741	0.178203	0.368978	0.524051	1	0.216559	0.111052	0.68996	-0.240221	0.288882	0.609334	-0.322258	1017	1735	1221	1614	1248	1397	941	1020	1086	1307	1064	931	877	1504	1319	1725	2182	4502	3102	1061	718	1075	1389	947	155.678	225.13
Phvul.001G089100	AT-TCP20,ATTCP20,PCF1,TCP20 TEOSINTE BRANCHED 1, cycloidea, PCF (TCP)-domain family protein 20	genome	0.000193736	0.00144432	1.33365	0.683185	0.897508	0.283538	0.171125	0.377139	0.662116	0.447875	0.667899	0.376523	0.978372	1	0.135756	0.998894	1	0.0331267	0.282095	0.602489	-0.564691	419	632	483	681	1576	609	400	535	474	972	474	399	393	662	635	697	1064	2100	1348	451	309	540	845	498	60.108	151.496
Phvul.001G089200	ACR6 ACT domain repeat 6	genome	1.56622e-07	5.18147e-06	1.71807	0.0086875	0.0955384	0.953616	0.00134501	0.0164598	1.15474	0.0195923	0.0971031	0.896697	0.629816	1	-0.0302088	0.886679	0.991307	0.00976145	0.00974838	0.0757958	-0.96791	59	80	82	173	182	184	98	127	98	206	77	91	77	100	145	126	317	612	223	85	50	97	159	97	8.66	28.491
Phvul.001G089400	Tetratricopeptide repeat (TPR)-like superfamily protein	genome	0.505718	0.654998	0.344168	0.179595	0.521115	0.527722	0.24244	0.459553	0.478061	0.579074	0.767479	-0.0279804	0.26556	1	-0.395351	0.808181	0.987977	-0.0203486	0.00985589	0.0764967	-0.907215	14	35	19	21	19	24	19	32	23	22	30	20	20	31	44	27	47	90	33	26	23	26	47	29	2.665	3.383
Phvul.001G089500	GYF domain-containing protein	genome	0.00023845	0.00170876	0.597108	0.477521	0.789685	0.211941	0.053299	0.187017	0.375447	0.336	0.568375	0.221866	0.921975	1	0.0142875	0.629658	0.967285	0.109194	0.398379	0.705939	-0.258686	168	280	195	269	219	233	168	210	184	252	198	184	140	211	222	221	327	628	372	160	125	171	305	197	25.195	38.112
Phvul.001G089700	HXXXD-type acyl-transferase family protein	genome	0.14222	0.262596	0.79602	0.490419	0.796898	0.351928	0.328295	0.548334	-0.306567	0.271181	0.503143	0.581156	0.918124	1	0.0175374	0.708052	0.977368	-0.139792	0.930633	0.980191	-0.155577	328	592	219	732	124	610	270	318	509	126	291	283	247	455	243	416	572	1500	631	290	165	306	380	248	44.631	77.493
Phvul.001G089800	Pollen Ole e 1 allergen and extensin family protein	genome	3.85508e-11	6.23616e-09	-2.61548	2.65124e-05	0.0017855	-1.52885	2.15835e-06	0.000141942	-1.78083	0.00376322	0.0326724	-1.37407	0.179513	1	-0.537334	0.200212	0.812068	-0.4908	0.000407744	0.0066313	1.25447	144	226	498	26	25	54	53	106	68	39	95	58	75	98	98	61	55	68	118	56	38	57	94	59	34.012	5.55
Phvul.001G089900	RGL,RGL1 RGA-like 1	genome	0.487929	NA	NA	0.434158	NA	NA	1	NA	NA	0.806645	NA	NA	1	NA	NA	0.184091	NA	NA	1	NA	NA	0	0	0	0	0	1	1	0	0	0	0	0	0	0	0	0	0	1	0	0	0	2	0	0	0	0.053
Phvul.001G090000	NA	genome	0.0325695	0.0840011	0.605894	0.899547	0.973537	0.165197	0.538817	0.727281	0.28827	0.809039	0.90293	0.170077	0.747746	1	0.0906856	0.94011	0.997329	0.0840076	0.174164	0.473491	-0.468688	64	76	55	63	83	74	51	57	57	77	45	59	54	73	74	73	110	215	132	66	45	59	111	62	7.641	11.629
Phvul.001G090100	ATEXO70C2,EXO70C2 exocyst subunit exo70 family protein C2	genome	0.20449	0.344567	-0.61497	0.00789616	0.0901931	-1.8474	0.183314	0.393015	-0.803203	0.59377	0.776025	0.156741	0.319055	1	0.607979	0.940036	0.997329	-0.179448	0.14847	0.436133	0.828294	18	31	13	13	2	15	3	4	6	5	8	14	8	15	3	22	12	17	20	17	8	16	3	6	2.429	1.586
Phvul.001G090200	ENTH/VHS family protein	genome	0.000787692	0.0044377	0.603616	0.128366	0.441952	0.329014	0.0379993	0.151683	0.422359	0.275134	0.507402	0.263254	0.894759	1	0.0369259	0.443973	0.937566	0.152718	0.752248	0.915661	-0.125	142	225	171	224	180	202	167	183	160	203	191	154	90	171	176	153	265	505	293	113	103	132	250	147	21.081	32.033
Phvul.001G090300	ROXY2 Thioredoxin superfamily protein	genome	0.0492762	0.116329	-0.664839	0.0573382	0.28844	0.825885	0.355911	0.574855	0.469007	0.0806997	0.240146	-0.552084	0.849952	1	-0.0619969	0.327375	0.890842	-0.315258	0.36674	0.680156	-0.48002	18	33	26	11	10	15	23	40	40	25	29	27	19	24	37	25	18	53	33	28	26	29	31	10	3.017	1.903
Phvul.001G090400	MUB4 membrane-anchored ubiquitin-fold protein 4 precursor	genome	0.10883	0.21479	0.371122	0.999321	1	0.124994	0.894291	0.950292	0.159794	0.980448	0.990871	0.16736	0.271292	1	-0.09466	0.21621	0.829112	-0.116406	0.449803	0.743133	-0.259022	292	424	278	369	291	293	247	312	259	356	243	245	243	357	286	256	494	1001	556	227	159	231	415	244	38.949	50.375
Phvul.001G090500	RING/U-box superfamily protein	genome	0.489317	NA	1.44252	0.478181	NA	NA	0.476023	NA	NA	1	NA	NA	1	NA	NA	0.049007	NA	NA	0.477966	NA	NA	1	0	0	1	0	1	0	0	0	0	0	0	0	0	0	0	0	0	0	0	0	2	1	0	0.039	0.106
Phvul.001G090600	Pentatricopeptide repeat (PPR) superfamily protein	genome	8.72532e-05	0.00076113	1.0815	0.409497	0.745653	0.31437	0.10203	0.275608	0.544978	0.072388	0.224631	0.571926	0.802866	1	0.0756035	0.916468	0.994932	0.092122	0.167356	0.464102	-0.511219	39	102	70	99	133	99	62	76	60	102	62	70	48	89	87	92	180	314	150	68	50	58	132	70	8.268	17.497
Phvul.001G090700	DHHC-type zinc finger family protein	genome	0.114061	0.222518	0.353838	0.959382	0.991659	0.141234	0.70532	0.838849	0.191403	0.993201	0.997029	0.073165	0.600881	1	0.0887218	0.89008	0.992335	0.0607714	0.493018	0.773756	-0.245962	359	530	345	445	371	353	276	409	342	403	357	311	299	446	345	423	551	1044	728	317	271	385	537	316	48.353	61.793
Phvul.001G090800	Protein kinase superfamily protein	genome	0.755978	0.847249	0.0730018	0.758893	0.927824	0.0472655	0.734118	0.856479	0.0363543	0.436696	0.659897	0.368651	0.354297	1	0.357506	0.282135	0.865994	-0.412754	0.644837	0.863063	-0.0018708	12	18	29	15	12	19	11	17	18	15	18	13	14	20	10	25	21	54	33	20	11	10	13	13	2.312	2.432
Phvul.001G090900	NA	genome	1	NA	NA	1	NA	NA	1	NA	NA	0.0758534	NA	NA	0.101847	NA	NA	1	NA	NA	1	NA	NA	0	0	0	0	0	0	0	0	0	0	0	0	0	0	0	0	2	2	0	1	1	0	0	0	0	0
Phvul.001G091000	SRG3 senescence-related gene 3	genome	0.417765	0.57409	0.369739	0.174159	0.514164	0.493672	6.61839e-05	0.00196124	1.23449	0.00121345	0.015782	0.916967	0.460566	1	0.413523	0.000679766	0.0408603	1.03644	0.244672	0.561382	-0.424776	2274	3237	2052	2894	2051	2299	2199	2169	3668	6649	3588	3289	2479	2459	2624	5094	9465	10568	7535	2305	1595	3793	8135	4962	296.348	382.917
Phvul.001G091100	ANAC041,NAC041 NAC domain containing protein 41	genome	0.928386	0.958232	-0.0791718	0.733024	0.9168	-0.0210366	0.961741	0.982556	0.130229	0.80751	0.902272	-0.117807	0.981384	1	0.160275	0.796264	0.985829	-0.159411	0.114461	0.375588	-0.852048	76	107	55	37	101	29	42	67	68	100	60	38	92	139	89	126	158	235	268	70	68	124	94	94	9.326	8.828
Phvul.001G091200	NA	genome	1	NA	NA	1	NA	NA	1	NA	NA	0.432119	NA	NA	0.477354	NA	NA	0.470201	NA	NA	0.459962	NA	NA	0	0	0	0	0	0	0	0	0	0	0	0	0	0	1	0	0	0	0	0	0	0	0	0	0	0
Phvul.001G091300	NA	genome	0.00208532	0.00960372	-0.277222	0.285755	0.651092	-0.0180135	0.286966	0.507413	-0.0117163	0.636882	0.804357	0.0842425	0.886576	1	-0.024127	0.874478	0.990572	0.0371787	0.00343472	0.0353026	0.227882	487	852	510	377	338	416	361	535	482	557	452	385	265	473	438	332	616	1246	674	352	287	328	645	341	72.451	59.785
Phvul.001G091400	Squamosa promoter-binding protein-like (SBP domain) transcription factor family protein	genome	0.0431341	0.104972	-0.113946	0.0129796	0.123387	-0.223781	0.00126905	0.015859	-0.331102	0.729346	0.858671	0.0510162	0.622403	1	-0.0198967	0.060371	0.548374	-0.231117	0.839994	0.949763	-0.190093	154	237	228	164	100	160	103	142	155	152	118	104	151	212	163	187	270	502	347	129	113	146	211	131	24.255	22.413
Phvul.001G091600	IMS1,IPMS2,MAML-3 2-isopropylmalate synthase 1	genome	0.0925905	0.18977	1.4021	0.44353	0.767661	0.569174	0.654477	0.80865	-0.342313	0.627347	0.798319	-0.382494	0.765834	1	0.0190727	0.550726	0.961382	0.555406	0.956662	0.988571	-0.102281	7	16	2	25	2	22	12	3	13	2	7	6	7	11	2	5	13	9	6	11	6	8	17	7	0.98	2.59
Phvul.001G091700	NA	genome	1	NA	NA	1	NA	NA	1	NA	NA	0.0985671	NA	NA	0.103995	NA	NA	0.0979748	NA	NA	0.0958525	NA	NA	0	0	0	0	0	0	0	0	0	0	0	0	0	2	1	0	0	0	0	0	0	0	0	0	0	0
Phvul.001G091900	aminoacyl-tRNA ligases;ATP binding;nucleotide binding	genome	1	NA	NA	1	NA	NA	1	NA	NA	0.794066	NA	NA	0.63575	NA	NA	0.49046	NA	NA	1	NA	NA	0	0	0	0	0	0	0	0	0	0	0	0	0	0	0	0	0	1	1	0	0	1	0	0	0	0
Phvul.001G092000	NA	genome	0.00108565	0.0057208	1.79965	0.407727	0.744475	0.634825	0.00834853	0.0564409	1.64966	0.0562199	0.191709	0.998367	0.921532	1	0.191507	0.612796	0.965714	-0.298812	0.0950975	0.339535	-1.1439	109	90	92	205	376	170	103	128	110	511	110	73	93	182	204	330	556	798	463	79	79	105	161	158	11.403	39.698
Phvul.001G092100	Protein of unknown function (DUF 3339)	genome	0.0795574	0.169026	-0.745011	0.391253	0.734875	-0.294234	0.00699416	0.0499544	-1.49708	0.125091	0.31592	-0.891679	0.653845	1	-0.183434	0.198982	0.811072	-0.76441	0.767664	0.921179	-0.00987668	17	20	15	14	3	6	7	10	15	1	6	7	13	17	9	15	6	16	22	12	5	13	5	7	2.038	1.216
Phvul.001G092200	Protein of unknown function (DUF 3339)	genome	0.000929409	0.00505488	0.701476	4.96241e-06	0.000514298	0.828674	4.90469e-07	4.39314e-05	0.892398	0.0641666	0.208089	0.422964	0.604416	1	-0.0850759	0.836809	0.990167	0.0450121	0.0550384	0.244299	-0.463788	208	271	144	318	142	291	206	329	300	337	275	267	149	277	214	232	405	873	375	170	140	221	298	200	24.412	39.698
Phvul.001G092300	NA	genome	0.000245188	0.00174454	-0.396026	0.161423	0.496549	-0.0782489	0.352669	0.572113	-0.00189272	0.192995	0.411186	-0.125131	0.786425	1	-0.0486148	0.369357	0.911481	-0.126856	0.771344	0.922424	-0.115446	600	1035	623	460	369	443	408	561	645	669	608	437	434	822	566	611	779	1550	1094	508	398	552	738	527	88.477	67.238
Phvul.001G092500	Protein of unknown function (DUF 3339)	genome	0.703996	0.809793	0.0252914	0.0996242	0.388725	0.665971	0.00224742	0.0232658	1.07067	0.162747	0.370331	0.619034	0.238466	1	0.376968	0.205838	0.818703	0.420239	0.739947	0.910709	-0.0432682	82	108	38	67	46	59	42	102	129	185	88	91	40	65	70	60	139	274	141	67	50	70	107	78	8.934	9.092
Phvul.001G092600	S-adenosyl-L-methionine-dependent methyltransferases superfamily protein	genome	0.981252	0.989165	0.161451	0.689694	0.900143	0.19154	0.633397	0.794656	0.211334	0.706463	0.846185	0.0875874	0.367946	1	-0.136957	0.629631	0.967285	-0.0155799	0.462439	0.751708	-0.264127	74	122	79	93	58	77	63	95	79	95	88	59	68	95	83	78	115	267	134	63	57	65	128	72	10.776	12.052
Phvul.001G092700	ATGPA1,GP ALPHA 1,GPA1 G protein alpha subunit 1	genome	0.000553128	0.00336155	-0.429376	0.533095	0.822816	0.0327292	0.421232	0.634138	-0.00730505	0.0027093	0.0264451	-0.403852	0.462277	1	-0.142164	0.279783	0.865507	-0.0900806	0.139866	0.421866	0.125404	218	316	229	159	86	175	149	210	230	178	194	205	171	205	145	129	193	371	262	173	101	116	270	147	29.897	22.201
Phvul.001G092800	Major facilitator superfamily protein	genome	0.527301	0.673515	0.198263	0.318231	0.679106	-0.109013	0.583415	0.758386	-0.00560744	0.783839	0.890042	0.00867077	0.97519	1	0.0121801	0.145208	0.741354	-0.343064	0.822149	0.942635	-0.189208	749	1126	546	626	843	590	433	682	579	704	583	546	554	853	649	743	1005	1892	1250	684	420	578	664	523	94.864	108.839
Phvul.001G092900	Peroxidase superfamily protein	genome	0.0102408	0.0338283	-0.601605	0.920949	0.980275	0.114025	0.1138	0.293852	-0.33735	7.27268e-06	0.000489669	-1.31799	0.0686018	1	-0.478001	0.0727582	0.588918	-0.381598	0.790139	0.929981	-0.195444	493	1132	639	432	295	379	539	800	510	606	392	364	445	729	757	331	492	540	903	372	299	216	908	490	88.712	58.463
Phvul.001G093000	zinc ion binding;nucleic acid binding;zinc ion binding	genome	0.150977	0.274618	0.384024	0.546678	0.829887	0.0597117	0.925873	0.967005	0.164487	0.454068	0.672876	0.290986	0.393076	1	0.160275	0.906221	0.99356	0.0349674	0.0953224	0.339974	0.0954161	146	179	134	162	137	145	85	154	122	147	121	123	82	139	99	96	183	410	226	107	73	85	170	102	17.985	23.47
Phvul.001G093100	Protein of unknown function (DUF579)	genome	0.508163	NA	NA	0.507862	NA	NA	0.505537	NA	NA	1	NA	NA	1	NA	NA	1	NA	NA	0.508374	NA	NA	1	0	0	0	0	0	0	0	0	0	0	0	0	0	0	0	0	0	0	0	0	0	0	0	0.039	0
Phvul.001G093200	NA	genome	0.000566639	0.00342286	-0.719501	0.0392859	0.233347	-0.345073	0.398	0.612915	-0.057089	0.0149209	0.0812853	-0.341045	0.234437	1	-0.295952	0.657222	0.970434	-0.0361246	0.966081	0.990886	-0.162979	73	110	88	34	47	41	41	73	47	74	57	67	59	74	93	42	71	201	107	54	48	65	113	62	10.619	6.449
Phvul.001G093300	ATTSO2,TSO2 Ferritin/ribonucleotide reductase-like family protein	genome	7.80322e-05	0.000694313	-0.949497	0.765924	0.930837	0.234603	0.227849	0.443313	-0.251728	0.0899729	0.256632	-0.36088	0.714322	1	0.0306824	0.66858	0.971999	-0.116258	0.834094	0.947667	-0.228585	287	444	259	158	46	176	187	370	322	111	257	264	200	389	275	210	272	702	498	282	222	261	371	236	38.792	20.087
Phvul.001G093400	NA	genome	0.00546862	NA	-3.37274	0.100743	NA	-1.40022	0.0012131	NA	NA	0.649819	NA	NA	1	NA	NA	0.394445	NA	NA	0.00122705	NA	NA	0	8	6	0	0	1	2	2	0	0	0	0	0	0	0	0	2	0	0	0	0	1	0	1	0.549	0.053
Phvul.001G093500	DHBP synthase RibB-like alpha/beta domain	genome	0.00340393	0.0141696	0.998977	0.473129	0.786364	-0.0634177	0.345128	0.564939	0.43518	0.0467044	0.169108	0.735957	0.685576	1	-0.0870492	0.75751	0.98241	0.175483	0.863977	0.958709	-0.113063	31	44	33	63	53	44	12	43	23	50	33	28	24	43	20	37	73	145	56	19	18	24	57	26	4.232	8.458
Phvul.001G093700	DCD (Development and Cell Death) domain protein	genome	0.00192281	0.00901188	0.83303	0.993211	0.999481	0.125374	0.200621	0.413764	0.480726	0.534415	0.735155	0.262842	0.922221	1	0.00920804	0.68478	0.975158	-0.0705342	0.708309	0.89604	-0.0634758	1742	2580	1796	2226	3630	2223	1464	1839	1733	3031	1851	1607	1181	1801	1780	1888	2702	5465	3074	1384	983	1396	2146	1396	239.727	427.055
Phvul.001G093800	NA	genome	0.650406	0.771517	0.197112	0.527281	0.81945	0.0329654	0.245732	0.463573	-0.0393508	0.142948	0.342639	0.324517	0.89577	1	0.0201104	0.80486	0.986897	-0.0189107	0.934339	0.981466	-0.187603	393	608	324	422	332	372	261	385	377	395	314	271	227	521	376	416	641	1420	733	326	235	363	550	295	51.919	59.52
Phvul.001G093900	disease resistance protein (TIR-NBS-LRR class), putative	genome	0.436325	0.591581	2.02748	0.290357	0.655298	2.41504	0.430253	0.641524	1.99072	0.881663	0.943219	-0.102586	0.745692	1	-0.223663	0.662121	0.970869	0.321623	7.16207e-07	2.94827e-05	-5.60182	0	1	0	1	0	2	1	0	3	1	1	1	4	16	16	8	25	26	20	6	9	3	31	15	0.039	0.159
Phvul.001G094000	Tetratricopeptide repeat (TPR)-like superfamily protein	genome	1	NA	NA	0.269361	NA	NA	0.561122	NA	NA	0.703531	NA	NA	1	NA	NA	1	NA	NA	1	NA	NA	0	0	0	0	0	0	0	0	2	1	0	0	0	0	0	0	1	0	0	0	0	0	0	0	0	0
Phvul.001G094100	Peptidase family M48 family protein	genome	0.79309	0.873206	0.240916	0.201272	0.553264	-0.169119	0.108254	0.285947	-0.244594	0.0243572	0.110939	0.639176	0.998788	1	0.0278321	0.966535	0.998942	0.041138	0.82249	0.942635	-0.229534	64	145	162	124	76	125	69	90	90	101	57	80	76	146	102	143	247	498	213	103	59	83	164	116	14.537	17.179
Phvul.001G094200	CYP94B3 cytochrome P450, family 94, subfamily B, polypeptide 3	genome	0.000589992	0.00353096	-1.38034	0.000565192	0.0157577	-1.48253	1.45081e-06	0.000103495	-2.24296	0.000783132	0.011879	-1.28661	0.494434	1	-0.405601	0.00246862	0.0984572	-1.25215	0.336342	0.655908	-0.456301	40	77	20	17	6	16	14	11	12	7	7	8	45	52	43	23	27	51	44	45	31	32	20	12	5.368	2.062
Phvul.001G094300	CHC1 SWIB/MDM2 domain superfamily protein	genome	0.156429	0.282039	0.396167	0.991714	0.999221	0.113735	0.791903	0.891832	0.0870588	0.0474716	0.170948	0.425775	0.24174	1	0.243394	0.432722	0.935595	0.173334	0.494311	0.774923	-0.0376739	78	151	98	136	69	114	76	85	106	100	101	63	56	100	94	104	166	321	204	74	58	97	139	71	12.813	16.862
Phvul.001G094400	Galactose oxidase/kelch repeat superfamily protein	genome	0.361503	0.518747	-0.0609786	0.0325291	0.208049	0.830158	0.00917604	0.0602254	0.965662	0.332031	0.564507	-0.25054	0.261391	1	0.261129	0.228334	0.840623	0.431048	0.271554	0.590533	0.0967096	241	359	682	366	253	292	459	674	587	628	669	606	168	274	451	257	415	649	607	328	280	313	667	331	50.234	48.155
Phvul.001G094500	GHS1 Ribosomal protein S21 family protein	genome	0.176887	0.309563	-0.261353	0.137842	0.458267	-0.224903	0.199666	0.412429	-0.175687	0.374531	0.606359	-0.0370051	0.321436	1	0.284732	0.656211	0.970418	0.168364	0.0959458	0.340951	0.268308	132	204	141	83	132	80	74	103	131	110	116	95	86	112	97	85	119	302	225	112	71	108	160	93	18.691	15.594
Phvul.001G094600	Nucleotide-diphospho-sugar transferase family protein	genome	NA	NA	1.75265	NA	NA	-2.40022	NA	NA	-0.242681	NA	NA	2.75992	NA	NA	-0.204359	NA	NA	2.19094	NA	NA	3.37274	2	5	7	6	24	5	2	0	0	7	1	1	0	1	0	3	3	6	0	1	0	2	2	1	0.549	1.85
Phvul.001G094700	ATCLC-B,CLC-B chloride channel B	genome	0.0349456	0.0886073	1.28023	0.728729	0.914679	-0.190012	0.454737	0.661974	0.676764	0.92167	0.961297	-0.0389402	0.89856	1	0.105302	0.305035	0.874962	-0.857668	0.587998	0.833983	-0.576973	139	447	386	198	1376	176	237	269	137	747	243	191	153	444	483	380	447	1023	809	251	259	241	210	198	38.087	92.505
Phvul.001G094800	S-adenosyl-L-methionine-dependent methyltransferases superfamily protein	genome	0.927931	0.958102	0.152003	0.736431	NA	-0.09629	0.802709	NA	0.308872	0.00238033	NA	2.72689	0.00749667	NA	2.40012	0.0703404	0.582192	1.99084	0.0192922	0.122238	2.0756	4	6	7	4	1	9	6	2	4	5	7	4	1	0	2	6	9	20	7	6	5	4	8	1	0.666	0.74
Phvul.001G094900	NA	genome	1.15308e-05	0.000151419	-0.564953	0.124182	0.435308	-0.115261	0.16692	0.37159	-0.0807924	0.0797659	0.238551	-0.155284	0.744823	1	-0.0780097	0.16337	0.765239	-0.206909	8.34561e-07	3.34179e-05	0.676923	129	202	124	86	59	83	84	110	123	112	130	85	57	83	72	63	70	202	111	66	51	55	90	55	17.829	12.052
Phvul.001G095000	MPL1 Myzus persicae-induced lipase 1	genome	0.529579	0.675209	0.439208	0.000111911	0.00511612	1.56294	0.000169702	0.00387153	1.51577	0.113046	0.296076	-0.618816	0.819211	1	0.241353	0.0660621	0.567738	0.710726	2.51962e-05	0.000642689	-1.65261	81	72	43	64	43	90	80	195	162	183	158	85	128	163	168	141	193	192	412	97	107	150	403	265	7.68	10.413
Phvul.001G095100	Cupredoxin superfamily protein	genome	0.0112578	0.0363262	-0.52835	5.50612e-08	1.39735e-05	1.63114	1.07234e-07	1.37838e-05	1.58203	0.969013	0.984903	0.107301	0.438953	1	0.279877	0.0031935	0.116786	0.893736	0.812282	0.93894	-0.106435	119	124	80	50	36	80	148	294	313	255	281	199	79	121	59	110	108	273	213	75	69	103	265	156	12.656	8.775
Phvul.001G095200	Tetratricopeptide repeat (TPR)-like superfamily protein	genome	0.0466088	0.111601	0.823051	0.0164401	0.142087	0.914454	0.0148757	0.0828077	0.926559	0.00571169	0.0432334	0.776144	0.856893	1	0.0145544	0.16176	0.763733	0.442746	0.00153379	0.0190663	-1.16199	13	16	16	22	16	21	16	28	20	26	20	19	19	34	22	41	68	117	57	17	12	25	60	26	1.763	3.119
Phvul.001G095300	NA	genome	0.0116788	0.0373993	0.767419	0.326353	0.685281	0.382854	0.0151907	0.0840007	0.811223	0.713546	0.850473	0.190084	0.384058	1	-0.133625	0.973389	0.998942	0.0600798	0.75457	0.916503	-0.0656088	708	1219	758	1137	1260	991	745	956	941	1972	837	772	452	732	909	716	1320	2166	1345	518	303	561	1187	628	105.209	179.089
Phvul.001G095350	NA	genome	0.960532	0.976782	0.169243	0.657608	NA	-0.177812	0.30896	NA	0.765535	0.330275	NA	0.902703	0.555548	NA	0.710058	0.151599	0.750112	1.31879	0.0675686	0.277887	1.35295	2	10	12	13	4	3	4	3	9	16	5	10	2	2	3	6	8	9	9	3	1	1	10	8	0.94	1.057
Phvul.001G095400	Aldolase-type TIM barrel family protein	genome	0.384552	0.542004	0.0300386	0.994575	1	0.117916	0.831461	0.914884	0.150971	0.0157516	0.08402	-0.145701	0.478608	1	-0.0567819	0.567876	0.961383	-0.0390932	0.0470317	0.220031	0.101314	582	920	497	585	435	493	445	583	609	618	580	489	368	572	448	380	550	1278	839	430	246	433	623	415	78.329	79.977
Phvul.001G095500	Protein kinase superfamily protein	genome	0.15437	NA	-0.983983	0.338509	NA	-0.595354	0.0592137	NA	-1.60582	0.84863	NA	-0.00687545	0.633458	NA	0.320556	0.45612	NA	0.614383	0.879797	0.964176	-0.00917456	7	8	1	3	1	2	2	2	4	0	0	4	6	3	3	5	5	11	8	4	5	5	12	3	0.627	0.317
Phvul.001G095600	CML38 calmodulin-like 38	genome	0.447523	0.602063	-0.153299	0.0118802	0.117058	1.0539	0.0719691	0.223928	0.81077	3.87977e-05	0.00159596	-2.07192	0.657262	1	0.273414	0.622892	0.967021	0.28393	0.620738	0.850081	0.0556756	16	30	14	19	7	14	33	37	24	36	17	27	6	14	23	5	7	6	39	12	8	9	32	16	2.351	2.114
Phvul.001G095700	NA	genome	0.00792434	0.0275976	-0.274533	0.174417	0.514742	-0.101131	0.275211	0.495616	-0.0493001	0.718985	0.853067	0.0573162	0.324096	1	-0.137017	0.921928	0.995932	0.0449409	0.0911874	0.330939	-0.456548	157	179	116	107	52	118	98	116	104	83	126	123	124	185	153	150	240	456	273	108	96	130	245	144	17.711	14.642
Phvul.001G095800	HEMG2,MEE61,PPO2 Flavin containing amine oxidoreductase family	genome	0.0678271	0.149085	0.398212	0.307323	0.668345	0.260247	0.643527	0.801619	0.196737	0.00871606	0.0573289	0.500037	0.190321	1	-0.151394	0.0243059	0.366547	0.392724	1.17481e-06	4.53916e-05	0.520574	144	217	159	189	135	184	137	160	173	159	148	146	60	111	99	108	182	382	175	60	41	99	198	89	20.376	26.853
Phvul.001G096000	AtRAD21.1,SYN2 Rad21/Rec8-like family protein	genome	0.0664469	0.14677	1.05103	0.807424	0.943833	-0.00923539	0.293595	0.514129	0.676262	0.000671697	0.0107314	2.74211	0.0110043	0.996298	2.14218	0.213268	0.826931	1.46566	0.00165604	0.0201922	2.3851	9	12	7	21	13	9	8	8	5	17	10	7	0	2	2	5	20	22	8	5	7	2	9	1	1.097	2.273
Phvul.001G096100	TPLATE ARM repeat superfamily protein	genome	0.849329	0.911872	0.14777	0.540358	0.826293	0.232932	0.788135	0.890313	0.183437	0.213561	0.436884	-0.153896	0.73911	1	-0.000952824	0.343088	0.8991	0.191082	0.18795	0.492431	-0.373686	227	304	185	210	133	245	182	264	189	205	227	186	181	297	213	243	311	539	388	210	186	231	382	246	28.056	31.082
Phvul.001G096200	NA	genome	0.43828	0.593546	-0.0957648	0.662517	0.88702	-0.0239556	0.77167	0.879332	0.027066	0.00903598	0.058722	-0.658922	0.216968	1	-0.429476	0.536383	0.958851	-0.143668	0.161681	0.45641	-0.600127	19	28	15	18	8	17	12	14	20	10	19	19	16	24	30	13	16	49	27	17	15	18	32	19	2.429	2.273
Phvul.001G096300	ATOPR2,OPR2 12-oxophytodienoate reductase 2	genome	0.883454	0.934018	0.161725	0.17784	0.518843	0.342963	0.544092	0.730933	0.224004	0.000316768	0.00648441	-0.48896	0.000336695	0.266595	-0.596365	0.167754	0.770662	-0.13692	4.06869e-05	0.000965236	0.57766	514	739	404	597	293	484	503	640	443	498	444	529	233	312	282	159	317	561	355	160	106	165	433	221	64.928	72.63
Phvul.001G096400	SGF29 tudor-like domain	genome	0.00014481	0.0011431	0.668566	0.881238	0.968411	0.158874	0.100147	0.272534	0.367313	0.00595495	0.0442819	0.459962	0.460447	1	-0.0497775	0.127474	0.7192	0.276596	0.36721	0.68069	-0.046447	210	338	271	376	261	328	179	264	247	340	247	216	147	271	212	264	469	792	416	165	110	196	422	213	32.092	51.01
Phvul.001G096600	ATN1 Protein kinase superfamily protein	genome	0.089331	0.184534	0.374739	0.6757	0.893847	0.180647	0.421177	0.634121	0.23091	0.779018	0.887446	0.0901759	0.106397	1	-0.171771	0.183832	0.797635	-0.119112	0.921767	0.977459	-0.136187	126	204	133	184	109	152	108	163	125	141	142	130	100	131	148	119	211	380	224	90	68	107	170	103	18.142	23.523
Phvul.001G096700	TPP thylakoid processing peptide	genome	0.40305	0.560249	2.02748	0.954637	NA	NA	0.256752	NA	2.4011	0.982586	NA	0.157681	0.366603	NA	0.383972	0.589921	0.96235	0.251986	1.49039e-06	5.61882e-05	-5.18627	0	1	0	2	0	1	0	0	0	0	0	4	7	13	7	9	7	37	19	11	10	11	12	12	0.039	0.159
Phvul.001G096800	Tetratricopeptide repeat (TPR)-like superfamily protein	genome	0.607673	0.737039	-0.120367	0.0663984	NA	-1.05458	0.274742	NA	-0.477748	0.972218	NA	0.184524	0.63295	NA	0.35591	0.513366	0.954724	-0.412548	0.209603	0.521329	0.574125	9	8	5	4	7	4	4	3	1	4	5	3	3	4	4	2	5	15	10	3	3	1	5	3	0.862	0.793
Phvul.001G096900	APY2,ATAPY2 apyrase 2	genome	0.00061869	0.00367042	-0.760352	0.223973	0.58043	-0.219679	0.0450814	0.168311	-0.460283	0.0460533	0.168011	-0.550239	0.442249	1	0.19442	0.812544	0.988448	0.116114	0.428687	0.728762	0.112416	430	735	446	295	97	313	255	381	408	190	394	306	360	472	278	349	336	649	726	392	324	390	543	377	63.125	37.266
Phvul.001G097000	SIP1;1,SIP1A small and basic intrinsic protein 1A	genome	0.00574724	0.0213599	-0.122962	0.264841	0.630722	0.00227107	0.0143342	0.0807932	-0.125813	8.77884e-06	0.000564211	-0.354066	0.350471	1	-0.0970163	0.00129569	0.0622432	-0.279616	0.0641949	0.26893	-0.320689	2131	3932	2312	2235	1425	2041	1694	2332	2304	1843	2175	1816	1945	3417	2429	1939	3356	5432	4479	2184	1607	2047	3098	1844	328.165	301.354
Phvul.001G097100	Protein of unknown function DUF106, transmembrane	genome	0.000163989	0.00126322	-0.294956	0.0149009	0.134933	-0.171388	0.0286419	0.126105	-0.14836	0.0356453	0.142229	-0.160826	0.895708	1	-0.0681632	0.668761	0.971999	-0.0280372	0.0955349	0.340315	0.0510458	627	916	688	556	278	514	381	584	530	495	506	529	426	702	476	477	647	1401	861	497	379	464	729	520	87.419	71.255
Phvul.001G097200	TSF PEBP (phosphatidylethanolamine-binding protein) family protein	genome	0.130884	NA	NA	0.910046	NA	0.402759	0.551748	NA	0.803858	1	NA	NA	1	NA	NA	1	NA	NA	0.131082	NA	NA	2	1	0	0	0	0	0	1	2	0	1	3	0	0	0	0	0	0	0	0	0	0	0	0	0.118	0
Phvul.001G097300	FT PEBP (phosphatidylethanolamine-binding protein) family protein	genome	1	NA	NA	0.460447	NA	NA	1	NA	NA	1	NA	NA	1	NA	NA	1	NA	NA	1	NA	NA	0	0	0	0	0	0	0	0	1	0	0	0	0	0	0	0	0	0	0	0	0	0	0	0	0	0
Phvul.001G097600	ARM repeat superfamily protein	genome	0.000915642	0.00499093	0.661637	0.220904	0.575823	0.312252	0.106675	0.283639	0.391827	0.169523	0.378834	0.336049	0.927205	1	0.0281595	0.505909	0.951526	0.157716	0.880969	0.964647	-0.132433	105	155	105	150	122	156	115	128	99	142	124	98	75	114	109	101	208	353	193	72	80	93	166	103	14.302	22.624
Phvul.001G097700	ERF1-3 eukaryotic release factor 1-3	genome	0.212392	0.354094	0.325491	0.974873	0.995478	0.118541	0.511165	0.705172	0.211355	0.435435	0.658804	0.0546673	0.0421216	1	-0.237363	0.0410885	0.470867	-0.206392	0.777218	0.924579	-0.178524	193	300	182	263	139	225	164	215	174	226	187	181	149	194	226	168	285	587	296	155	97	159	236	142	26.449	33.143
Phvul.001G097800	ACS acetyl-CoA synthetase	genome	0.0312203	0.081226	-0.0450825	0.116986	0.422579	-0.0264396	0.0110389	0.0679851	-0.109208	1.75807e-05	0.000953124	-0.293208	0.81802	1	-0.024889	0.536815	0.958851	0.0138921	0.0857389	0.319502	0.0188819	452	743	542	471	326	451	385	473	429	432	416	376	353	479	445	360	468	1006	743	391	291	353	682	369	68.063	65.969
Phvul.001G097900	Tetratricopeptide repeat (TPR)-like superfamily protein	genome	0.343634	0.500618	0.847997	0.721974	0.912967	0.406571	0.718598	0.847965	0.396113	0.119183	0.306871	1.1847	0.560087	1	-0.598735	0.0673872	0.572624	1.46099	0.0655528	0.272309	1.15884	11	7	6	16	1	15	5	8	11	8	7	9	1	3	4	5	16	11	3	3	0	3	14	7	0.94	1.692
Phvul.001G098000	ATAN11,LWD1 Transducin/WD40 repeat-like superfamily protein	genome	0.121717	0.233642	0.449148	0.927366	0.982161	0.0773511	0.326168	0.546476	0.403069	0.651597	0.812894	0.194792	0.646958	1	0.252123	0.699339	0.976265	0.1411	0.111119	0.369481	-0.578961	390	746	444	473	733	393	346	443	469	749	457	382	437	651	670	756	909	1876	1500	512	365	619	908	584	61.911	84.523
Phvul.001G098100	GAPA,GAPA-1 glyceraldehyde 3-phosphate dehydrogenase A subunit	genome	0.0872497	0.181547	2.50163	0.180978	0.523523	2.17156	0.0327892	0.137373	3.11746	0.22734	0.453009	1.36851	0.537281	1	0.815519	0.000929211	0.0508523	3.40543	0.480303	0.763994	-1.56271	0	1	4	0	12	9	9	5	3	26	3	4	1	7	3	2	33	15	14	5	3	12	100	15	0.196	1.11
Phvul.001G098300	EXGT-A4,XTH5 xyloglucan endotransglucosylase/hydrolase 5	genome	0.000911021	0.00497455	-2.65525	0.00838283	0.0933286	-2.13346	0.00423577	0.0356948	-2.36822	0.0886125	0.254068	-1.42659	0.447547	1	0.462496	0.953873	0.997976	0.00909053	0.927282	0.979251	-0.0680762	936	861	302	116	14	117	120	67	174	11	138	160	629	833	177	356	184	533	966	1122	476	1000	482	314	82.247	13.056
Phvul.001G098400	Cysteine proteinases superfamily protein	genome	0.4303	0.585624	0.50976	0.771847	NA	0.0433093	0.830071	NA	0.269665	0.230221	NA	NA	0.611306	NA	NA	0.615756	0.966015	NA	1.88922e-07	9.06141e-06	4.73458	9	14	13	12	15	11	5	8	15	12	13	8	1	0	0	0	0	0	0	0	0	0	0	0	1.411	2.009
Phvul.001G098500	NA	genome	0.590483	NA	0.524841	0.647268	NA	0.405807	0.95959	NA	0.0741233	0.878523	NA	0.102988	0.819277	NA	-0.181793	0.934992	NA	0.166872	0.554033	0.814665	0.313976	5	8	2	8	2	6	5	6	4	2	3	7	4	2	3	1	7	9	4	1	4	2	6	3	0.588	0.846
Phvul.001G098600	NA	genome	3.56628e-05	0.000370435	-1.38266	0.00145718	0.0298911	-1.07651	0.000419075	0.00737386	-1.24774	6.19955e-05	0.00214921	-1.58033	0.941908	1	-0.0206088	0.0137673	0.275346	-0.897416	0.0752514	0.295416	0.52707	134	213	156	57	23	63	45	58	77	26	54	81	87	133	40	41	43	69	136	99	56	44	70	38	19.71	7.559
Phvul.001G098700	Calcium-dependent lipid-binding (CaLB domain) family protein	genome	0.768427	0.855741	0.386279	0.507147	0.806862	0.493131	0.415045	0.628505	0.565659	0.372116	0.604044	0.624879	0.630794	1	0.282487	0.150382	0.748137	1.00781	0.670209	0.876286	0.182491	5	16	11	15	2	14	8	8	18	11	9	16	7	7	7	6	30	21	14	7	8	3	26	17	1.254	1.639
Phvul.001G098800	NA	genome	1	NA	NA	0.466362	NA	NA	1	NA	NA	1	NA	NA	1	NA	NA	0.558798	NA	NA	1	NA	NA	0	0	0	0	0	0	0	0	1	0	0	0	0	0	0	0	0	0	0	0	0	0	1	0	0	0
Phvul.001G099000	ATSNM1,SNM1 DNA repair metallo-beta-lactamase family protein	genome	0.474471	NA	0.672622	0.319236	NA	-0.729176	0.60823	NA	-0.255689	0.308293	NA	-0.661695	0.311188	NA	-1.02772	0.716178	NA	-0.293239	0.924433	0.978137	-0.134152	1	4	6	5	4	4	1	1	3	3	2	2	1	6	2	0	4	6	1	2	2	3	3	2	0.431	0.687
Phvul.001G099200	Family of unknown function (DUF716)	genome	0.183306	0.317813	-0.0623749	0.26029	0.624962	-0.0409993	0.37304	0.591078	-0.00569901	0.559345	0.753713	0.0375588	0.242957	1	0.166696	0.945431	0.997583	0.0367942	0.2688	0.587434	-0.283883	220	403	225	220	188	194	165	254	203	217	237	188	205	310	254	279	329	781	528	266	186	229	382	248	33.228	31.822
Phvul.001G099300	ATSYP22,ATVAM3,SGR3,SYP22,VAM3 Syntaxin/t-SNARE family protein	genome	0.0224969	0.0628085	0.775436	0.903262	0.974525	0.17343	0.901882	0.953907	0.160176	8.16778e-05	0.0025613	1.18293	0.665032	1	0.207579	0.454863	0.939084	0.160201	0.000847889	0.0118939	-1.01817	187	246	151	314	141	286	123	169	205	136	177	183	197	447	237	422	801	2297	738	259	158	359	430	283	22.883	39.169
Phvul.001G099500	DEAD/DEAH box helicase, putative	genome	0.00128651	0.00656079	1.6117	0.223097	0.579708	0.746503	0.0858263	0.249513	1.01161	0.200646	0.421052	0.830296	0.484798	1	0.385774	0.234676	0.843609	0.67774	0.529017	0.79924	-0.471869	7	13	10	20	33	15	13	19	6	25	11	10	8	10	13	9	31	57	25	14	7	13	28	13	1.176	3.594
Phvul.001G099600	ATKT4,ATKUP3,KUP3 K+ uptake transporter 3	genome	0.285366	0.439794	0.347168	0.167081	0.504635	-0.127923	0.215164	0.429698	-0.0846208	0.377546	0.609338	0.215589	0.0137187	1	-0.328875	0.00189424	0.0825726	-0.495741	1.60743e-09	1.16441e-07	-1.10847	335	691	464	613	279	513	331	375	323	389	351	328	467	984	942	852	1425	2613	1310	506	347	545	755	548	58.384	74.268
Phvul.001G099700	LEP Integrase-type DNA-binding superfamily protein	genome	0.000376625	NA	-3.73356	0.145748	NA	-0.764512	0.0241687	NA	-1.45025	0.442157	NA	-0.555103	0.340746	NA	0.815949	0.111833	NA	1.2557	0.0252352	0.147027	1.42256	7	6	5	1	0	0	3	2	3	2	2	1	1	1	3	1	3	2	5	3	2	5	4	4	0.705	0.053
Phvul.001G099800	atnudt12,NUDT12 nudix hydrolase homolog 12	genome	0.0171527	0.0507127	0.507311	0.232475	0.591849	-0.109021	0.788152	0.890313	0.162578	0.177965	0.39034	0.282574	0.477672	1	-0.0335094	0.075851	0.598109	-0.248306	0.498317	0.777817	-0.0352259	378	808	529	653	526	628	383	444	373	623	449	387	289	544	476	515	874	1413	900	336	216	302	582	316	67.2	95.518
Phvul.001G099900	APY2,ATAPY2 apyrase 2	genome	0.575252	0.71238	0.00594412	0.956728	0.991517	0.16805	0.306742	0.527846	-0.279625	2.76304e-05	0.00129301	-1.60367	0.271521	1	-0.502446	0.143412	0.737641	-0.448374	0.119332	0.385538	-0.726673	838	1030	518	524	243	1009	521	835	667	198	804	492	1020	981	940	304	664	735	1042	754	561	697	1166	484	93.493	93.879
Phvul.001G100100	APY2,ATAPY2 apyrase 2	genome	0.0483582	0.114605	-0.566349	0.0762275	0.33896	-0.589224	0.0551595	0.191056	-0.666373	0.0219917	0.103896	-0.770698	0.991857	1	-0.0668778	0.257434	0.85552	-0.369569	0.317749	0.640033	0.298542	1808	2116	1056	940	331	1222	672	905	921	241	1235	909	1045	1058	913	588	734	1789	1409	1171	689	853	1149	540	195.136	131.78
Phvul.001G100200	anac047,NAC047 NAC domain containing protein 47	genome	NA	NA	1.56171	NA	NA	1.69111	NA	NA	2.43803	NA	NA	-0.283292	NA	NA	0.374959	NA	NA	1.07708	NA	NA	-0.507202	124	261	263	380	698	340	447	691	441	2035	325	309	123	166	397	151	506	335	694	157	159	171	921	484	25.391	74.955
Phvul.001G100400	hydroxyproline-rich glycoprotein family protein	genome	0.0143916	0.0440844	-0.382512	0.812469	0.946434	0.0883306	0.630947	0.79304	0.00383127	0.667427	0.822494	0.363372	0.738718	1	0.161811	0.559018	0.961383	0.229	0.373267	0.686479	0.107601	848	1196	768	708	183	708	514	809	933	675	712	756	635	780	529	676	937	2788	1401	636	432	780	1106	595	110.185	84.523
Phvul.001G100500	ANAC087 Arabidopsis NAC domain containing protein 87	genome	0.0741588	0.159808	0.712014	0.737868	0.919146	0.0345466	0.75449	0.868372	0.0656954	0.800155	0.898977	0.0555087	0.632727	1	-0.0328878	0.672325	0.973082	-0.0387668	0.164716	0.460598	-0.548585	271	543	516	749	260	606	305	403	320	520	275	263	308	541	600	546	942	1162	1004	357	247	318	793	425	52.115	85.369
Phvul.001G100600	NA	genome	0.468239	NA	NA	1	NA	NA	0.471395	NA	NA	1	NA	NA	1	NA	NA	1	NA	NA	1	NA	NA	0	0	0	0	1	0	0	0	0	1	0	0	0	0	0	0	0	0	0	0	0	0	0	0	0	0.053
Phvul.001G100700	RNA-binding (RRM/RBD/RNP motifs) family protein	genome	0.692289	0.802399	0.21865	0.593133	0.85433	0.197777	0.274053	0.494474	0.295308	0.439176	0.661213	0.236215	0.94299	1	0.0277945	0.130531	0.721346	-0.174259	0.0603082	0.258318	-0.429179	81	147	114	107	81	107	98	91	107	113	108	98	91	141	111	130	177	404	220	98	79	100	150	81	13.401	15.594
Phvul.001G100800	NA	genome	0.718848	NA	-0.155185	0.0903844	NA	-2.76308	0.0833715	NA	-2.76308	0.723635	NA	0.647698	0.837088	NA	-0.182864	0.929566	NA	0.204618	0.438162	NA	0.749279	0	6	3	5	0	1	1	0	0	0	1	0	1	2	1	2	0	9	3	0	1	0	3	2	0.353	0.317
Phvul.001G100900	UBA2A UBP1-associated protein 2A	genome	0.679757	0.79335	0.185764	0.550077	0.831902	0.188296	0.853754	0.927199	0.154311	0.0639111	0.207465	-0.0618521	0.880543	1	-0.0461037	0.988319	1	0.0393597	0.29635	0.617506	-0.0571982	1020	1563	1070	1134	887	1059	894	1261	986	1135	1018	937	670	1076	1085	812	1344	2617	1602	873	638	843	1414	911	143.139	162.809
Phvul.001G101000	AREB3,DPBF3 ABA-responsive element binding protein 3	genome	0.0547804	0.126346	0.586517	0.431667	0.760928	0.311629	0.306468	0.527708	0.35604	0.500658	0.709472	0.184474	0.499931	1	-0.091888	0.233734	0.843609	0.306494	0.609937	0.842974	-0.273685	73	84	64	107	49	90	52	84	71	84	60	71	51	75	73	80	136	182	128	41	43	63	132	73	8.66	13.004
Phvul.001G101100	myb-like HTH transcriptional regulator family protein	genome	0.000217947	0.00158874	0.776436	0.941633	0.986325	0.124023	0.810031	0.902974	0.173903	0.197878	0.417456	0.296647	0.244891	1	-0.126798	0.189464	0.803124	-0.199202	0.385677	0.696506	-0.330172	118	190	148	252	131	196	97	141	137	143	116	132	76	190	161	155	268	500	287	87	70	106	184	115	17.868	30.606
Phvul.001G101200	ATTOC34,OEP34,TOC34 translocon at the outer envelope membrane of chloroplasts 34	genome	0.00155976	0.00767496	-0.209458	0.808279	0.944225	0.112537	0.860121	0.931212	0.122328	0.000537334	0.00922338	-0.234507	0.705528	1	-0.0208139	0.625302	0.967021	0.00188086	0.185948	0.489565	-9.60279e-05	543	794	580	442	332	455	414	607	543	572	538	476	387	548	493	349	533	1254	754	466	378	428	715	414	75.116	64.965
Phvul.001G101300	NA	genome	0.061132	0.137474	0.469843	0.147519	0.474856	-0.181469	0.890889	0.94879	0.144803	0.815283	0.90727	0.178503	0.481489	1	0.165308	0.45672	0.939084	0.18693	0.408087	0.71343	-0.28089	68	130	65	87	91	92	46	63	66	92	68	61	74	95	69	81	135	258	166	83	54	87	123	85	10.305	14.272
Phvul.001G101400	AtMC9,MC9 metacaspase 9	genome	9.37122e-05	0.000805339	-0.840158	0.210939	0.5633	0.433093	0.647873	0.804709	-0.00433178	0.790532	0.893235	0.318192	0.7919	1	0.18242	0.89586	0.992519	0.00949876	3.41571e-05	0.000832752	0.924959	457	660	262	220	124	227	356	483	566	325	376	344	147	260	134	147	275	765	448	133	116	213	208	172	54.035	30.183
Phvul.001G101500	NA	genome	0.133134	0.249911	-0.394424	0.470315	0.783899	0.451683	0.104289	0.279984	0.736182	0.449755	0.66914	-0.209779	0.832841	1	0.0941802	0.637109	0.968895	0.28424	0.000239219	0.00430074	-1.39413	34	32	28	14	15	24	14	43	40	47	41	31	58	74	52	72	74	134	149	41	33	44	138	62	3.683	2.802
Phvul.001G101700	FRS3 FAR1-related sequence 3	genome	0.0513627	0.120147	0.657439	0.75738	0.927142	0.0609088	0.287352	0.507824	0.502667	0.0396472	0.152867	0.810057	0.619649	1	0.190276	0.335104	0.896772	0.368446	0.42559	0.726628	0.0479919	120	148	122	121	220	115	82	118	107	195	121	104	54	106	121	117	241	509	212	91	61	99	203	93	15.282	24.104
Phvul.001G101900	Sec14p-like phosphatidylinositol transfer family protein	genome	NA	NA	-3.26455	NA	NA	-3.87699	NA	NA	-4.87699	NA	NA	NA	NA	NA	NA	NA	NA	NA	NA	NA	NA	1	2	36	3	0	0	1	1	0	0	1	0	0	0	0	0	0	0	0	0	0	0	0	0	1.528	0.159
Phvul.001G102000	NA	genome	0.125188	NA	1.32613	0.993133	NA	0.18737	0.811161	NA	0.397823	0.96586	NA	0.763933	0.906902	NA	-0.204359	0.551094	NA	1.45199	0.0983019	NA	2.37011	2	2	3	2	3	8	2	2	2	4	2	1	1	0	0	1	1	1	0	1	0	1	1	1	0.274	0.687
Phvul.001G102100	Protein kinase superfamily protein	genome	0.146111	0.268049	0.494437	0.755128	0.925917	0.210135	0.0922243	0.260537	0.488504	0.522076	0.726145	0.214757	0.143766	1	0.303815	0.493959	0.948816	0.203061	0.702907	0.893429	-0.0749157	44	71	66	74	35	80	38	65	55	69	61	63	37	49	56	61	86	143	101	53	45	39	81	58	7.092	9.991
Phvul.001G102200	ATCSN2,COP12,CSN2,FUS12 proteasome family protein	genome	0.317682	0.47412	0.0471042	0.724747	0.912967	0.0876373	0.616854	0.783737	0.0532051	0.631391	0.800994	0.0621549	0.395611	1	0.0577806	0.876837	0.990572	0.0738377	0.717903	0.900506	-0.0996078	313	453	289	361	158	289	212	349	285	232	313	287	217	327	298	267	416	864	470	289	236	260	438	267	41.339	42.711
Phvul.001G102300	NA	genome	0.0472293	0.112621	-0.186721	0.983361	0.997317	0.119508	0.2644	0.483761	-0.11634	0.000168417	0.00420937	-0.685926	0.309569	1	-0.261883	0.0442609	0.490055	-0.366698	0.303535	0.624752	0.057636	1468	2490	1353	1543	592	1324	1158	1750	1446	965	1397	1362	993	1749	1059	857	1192	2109	1790	1023	786	933	1398	879	208.106	182.842
Phvul.001G102600	ATUBC22,UBC22 ubiquitin-conjugating enzyme 22	genome	0.00173698	0.00834719	-0.10587	0.0677178	0.316064	-0.0304227	0.00142969	0.0171208	-0.142727	0.697382	0.84138	0.0634332	0.853559	1	0.0113236	0.127456	0.7192	-0.105889	0.00791575	0.0648473	0.0723269	788	1284	785	791	492	685	561	777	773	627	755	585	494	828	702	687	1061	1974	1243	618	455	612	865	571	111.949	104.028
Phvul.001G102700	ACAM-2,CAM5 calmodulin 5	genome	5.57288e-08	2.38993e-06	-0.498153	0.0174658	0.147059	-0.172214	0.00205939	0.0220896	-0.254812	9.50103e-05	0.00281968	-0.364384	0.749111	1	-0.04474	0.265723	0.859093	-0.0859424	0.0338733	0.179005	0.124389	1782	3017	1744	1342	796	1296	1195	1634	1553	1296	1583	1289	1225	1816	1430	1246	1461	3405	2576	1404	941	1389	2040	1158	256.381	181.521
Phvul.001G102900	NA	genome	0.00124822	0.00639856	0.764887	0.845302	0.957909	0.151188	0.11127	0.290004	0.481582	0.333996	0.566411	0.300333	0.703625	1	-0.0286163	0.842345	0.990177	0.0923912	0.922811	0.977752	-0.182453	230	428	305	397	469	347	244	295	268	465	317	240	179	333	302	307	517	940	540	217	149	242	456	247	37.734	64.119
Phvul.001G103100	ELMO/CED-12 family protein	genome	0.996768	0.999267	0.135003	0.182595	0.525795	-0.0310105	0.678366	0.823008	0.094418	0.904914	0.953135	0.141073	0.859123	1	0.0209908	0.311062	0.878121	-0.054318	0.509564	0.78661	-0.0720396	643	1008	736	734	609	600	523	653	587	765	638	534	503	715	651	582	1003	2042	1213	565	375	545	918	497	93.532	102.707
Phvul.001G103200	MATE efflux family protein	genome	0.543433	0.687336	0.379472	0.0891814	0.364862	-0.325339	0.0254568	0.116937	-0.465871	0.385542	0.61657	-0.0267364	0.203079	1	-0.399555	0.0312357	0.411242	-0.48961	0.168799	0.465807	-0.493609	181	281	154	250	79	265	101	134	136	77	156	106	172	263	211	152	310	654	258	182	116	155	239	107	24.137	31.399
Phvul.001G103300	MATE efflux family protein	genome	0.121652	0.233538	-0.889631	0.122071	0.431953	-0.915201	0.00835943	0.0564689	-1.92516	0.40798	0.635903	-0.0268416	0.803683	1	0.130232	0.203889	0.816435	-0.774287	0.768588	0.921583	-0.340538	15	13	7	3	4	7	5	6	3	1	4	2	10	8	15	2	6	49	20	11	10	11	8	2	1.371	0.74
Phvul.001G103400	SDG19,SUVH3 SU(VAR)3-9 homolog 3	genome	0.243171	0.391178	0.60235	0.361927	0.714394	0.510978	0.974571	0.988904	0.161821	0.458475	0.67647	0.374396	0.568559	1	-0.220636	0.434088	0.935595	-0.279154	0.564743	0.820507	-0.389026	11	15	14	15	19	11	11	20	12	14	12	8	12	14	13	20	21	48	20	10	8	5	14	16	1.567	2.379
Phvul.001G103500	IMS1,IPMS2,MAML-3 2-isopropylmalate synthase 1	genome	0.317776	NA	NA	0.317738	NA	NA	0.682631	NA	-0.584962	1	NA	NA	1	NA	NA	0.557574	NA	NA	0.317779	NA	NA	0	0	2	0	0	0	0	0	0	0	0	1	0	0	0	0	0	0	0	0	0	0	0	1	0.078	0
Phvul.001G103600	MATE efflux family protein	genome	0.0524854	0.122279	1.80183	0.0111448	0.11142	2.00247	0.016928	0.0901395	1.88342	0.13847	0.336073	-0.483631	0.0928346	1	-0.996694	0.904754	0.993555	0.228661	0.00759274	0.0630216	-1.92491	12	13	16	66	2	38	35	48	41	32	32	51	71	20	25	4	53	89	33	21	12	31	82	35	1.607	5.603
Phvul.001G103830	NA	genome	0.862911	NA	0.442518	0.198293	NA	2	0.691301	NA	-0.584962	0.921284	NA	NA	1	NA	NA	1	NA	NA	0.382876	NA	NA	2	0	0	0	2	0	0	1	5	0	1	0	0	0	0	0	0	1	0	0	0	0	0	0	0.078	0.106
Phvul.001G104000	NA	genome	1	NA	NA	1	NA	NA	1	NA	NA	0.00094201	NA	-1.81653	0.127058	NA	-0.842522	0.368169	NA	-0.506238	2.15119e-08	1.28916e-06	NA	0	0	0	0	0	0	0	0	0	0	0	0	10	13	7	0	3	12	10	7	2	11	7	5	0	0
Phvul.001G104030	NA	genome	0.301412	0.457157	-0.654864	0.544961	0.828788	-0.359788	0.226344	0.441469	-0.883523	0.0969431	0.268879	-0.671591	0.799639	1	-0.261159	0.0614031	0.55207	-0.911137	0.00676132	0.0580157	-1.58568	2	9	6	2	0	6	3	3	4	2	3	2	14	11	13	7	11	24	12	8	16	8	9	5	0.666	0.423
Phvul.001G104100	NA	genome	1	1	NA	1	1	NA	1	1	NA	0.00387476	0.0332759	1.3245	0.028317	1	1.27683	0.219405	0.831548	0.577801	1.19497e-07	6.00391e-06	NA	0	0	0	0	0	0	0	0	0	0	0	0	6	13	13	27	49	65	69	11	8	21	19	12	0	0
Phvul.001G104200	ATBPM4,BPM4 BTB-POZ and MATH domain 4	genome	0.508163	NA	NA	0.507862	NA	NA	0.505537	NA	NA	1	NA	NA	1	NA	NA	1	NA	NA	0.508374	NA	NA	0	1	0	0	0	0	0	0	0	0	0	0	0	0	0	0	0	0	0	0	0	0	0	0	0.039	0
Phvul.001G104400	ATBPM4,BPM4 BTB-POZ and MATH domain 4	genome	0.501445	NA	NA	0.981619	NA	0.415038	0.498854	NA	NA	1	NA	NA	1	NA	NA	1	NA	NA	0.501654	NA	NA	1	0	0	0	0	0	1	0	0	0	0	0	0	0	0	0	0	0	0	0	0	0	0	0	0.039	0
Phvul.001G104700	CAT2 cationic amino acid transporter 2	genome	0.315694	0.471825	-0.654864	0.110375	NA	-1.35701	0.253606	NA	-0.883523	0.0447249	NA	-0.995973	0.154705	NA	-0.746946	0.141371	0.736844	-0.751012	0.035459	0.184723	-1.42556	4	10	3	3	0	5	0	4	1	2	1	4	9	19	6	3	7	20	15	7	1	4	15	3	0.666	0.423
Phvul.001G104800	Ribosomal protein L30/L7 family protein	genome	0.0632568	0.141155	-0.0981278	0.360025	0.71299	0.300893	0.830076	0.914173	0.0990185	0.080497	0.239783	-0.128034	0.59018	1	-0.0195674	0.996499	1	0.0351797	0.113189	0.373499	0.0751695	694	970	681	668	336	620	525	921	734	538	694	677	368	667	623	417	692	1561	881	503	473	477	851	522	91.886	85.844
Phvul.001G105000	Nucleic acid-binding, OB-fold-like protein	genome	0.0862643	NA	NA	0.472596	NA	NA	0.18537	NA	NA	1	NA	NA	1	NA	NA	1	NA	NA	1	NA	NA	0	0	0	3	0	0	0	0	1	1	0	1	0	0	0	0	0	0	0	0	0	0	0	0	0	0.159
Phvul.001G105100	NA	genome	0.00011518	0.000948056	-2.56895	0.000150217	0.00616919	-2.59188	0.00315864	0.0292929	-1.73008	0.0812484	0.24108	-0.815949	0.549484	1	-0.216795	0.0819389	0.619469	-0.998132	0.849273	0.953702	-0.299512	22	15	11	2	0	4	3	3	0	2	3	6	12	11	21	10	6	28	26	13	4	13	7	4	1.881	0.317
Phvul.001G105300	Emsy N Terminus (ENT) domain-containing protein	genome	0.168198	0.298358	-1.15542	0.189442	NA	0.909753	0.257684	NA	0.811733	0.0209882	NA	-1.39988	0.501128	NA	-0.390262	0.736437	0.980374	0.218469	0.338127	0.656482	-0.747365	1	7	4	2	1	1	4	6	7	5	6	5	3	8	4	2	3	5	8	3	2	4	9	6	0.47	0.211
Phvul.001G105400	CAX7 calcium exchanger 7	genome	0.0162342	0.0485527	-1.22314	0.248808	0.61217	-0.574551	0.202658	0.415624	-0.684205	0.520656	0.725428	-0.313028	0.410738	1	-0.598164	0.595054	0.96235	-0.459717	0.475453	0.760657	0.199521	25	81	42	26	4	17	16	21	38	6	31	33	13	71	12	23	32	81	38	20	14	24	23	29	5.799	2.484
Phvul.001G105500	Sodium/calcium exchanger family protein	genome	0.060951	0.137143	1.06217	0.557603	0.834936	0.406104	0.712698	0.843872	0.299189	0.0242351	0.110614	1.24335	0.697578	1	-0.105861	0.445343	0.937566	0.514726	0.358195	0.6729	0.35952	6	14	11	18	6	24	8	7	16	9	8	12	3	5	10	10	25	40	15	2	2	4	16	8	1.215	2.537
Phvul.001G105600	DnaJ/Hsp40 cysteine-rich domain superfamily protein	genome	0.0923224	0.189303	-0.07295	0.796437	0.939055	0.08103	0.484414	0.684884	0.214445	0.229509	0.455578	-0.00733824	0.346697	1	0.125409	0.797875	0.985902	0.0211203	4.22361e-05	0.000999024	0.429277	301	466	249	271	183	262	233	287	291	302	304	290	166	226	170	173	235	576	350	218	128	168	279	174	39.811	37.848
Phvul.001G105630	NA	genome	0.624091	0.750027	0.0168255	0.587553	0.851898	-0.00893497	0.739279	0.858956	0.222944	0.704676	0.845192	0.220203	0.389653	1	0.17679	0.759568	0.98241	0.0145521	0.362255	0.676678	-0.377666	37	53	34	32	30	31	20	31	42	37	39	34	33	34	53	40	77	129	72	40	42	30	70	32	4.859	4.916
Phvul.001G105700	Plasma-membrane choline transporter family protein	genome	7.53136e-05	0.000676009	1.19785	0.964015	0.992342	0.0702114	0.540817	0.728462	-0.0545572	0.182837	0.397372	0.433526	0.77826	1	0.00861481	0.239094	0.843609	-0.27104	0.00166284	0.0202515	-0.92132	111	196	107	318	84	302	116	103	109	95	91	117	136	235	213	242	378	768	415	130	122	153	222	152	16.222	37.213
Phvul.001G105800	UNE7 Core-2/I-branching beta-1,6-N-acetylglucosaminyltransferase family protein	genome	0.21321	0.355086	-0.128629	0.103386	0.395616	-0.37429	0.0167783	0.0895461	-0.604256	0.331402	0.564116	0.412702	0.757272	1	-0.0240439	0.455707	0.939084	0.251234	0.442647	0.73918	-0.394977	127	186	125	137	38	122	86	77	92	39	80	100	109	205	115	173	250	582	282	132	65	142	254	160	17.163	15.699
Phvul.001G106000	Cyclin/Brf1-like TBP-binding protein	genome	0.0135422	0.0420327	-0.432012	0.182767	0.525936	-0.193517	0.0514368	0.182963	-0.351011	0.619059	0.792542	0.0733094	0.559208	1	-0.111661	0.472716	0.943374	-0.089493	0.704712	0.894703	0.00128497	86	170	88	75	43	71	52	86	89	50	86	69	95	93	68	89	105	280	138	77	54	77	112	73	13.479	9.991
Phvul.001G106100	NA	genome	1	NA	NA	1	NA	NA	1	NA	NA	0.630211	NA	-0.82103	0.462982	NA	NA	0.986388	NA	-0.142958	0.438617	NA	NA	0	0	0	0	0	0	0	0	0	0	0	0	1	0	0	0	0	1	0	0	0	0	0	1	0	0
Phvul.001G106200	NA	genome	0.00172718	0.0083074	1.09769	0.136831	0.456296	0.62655	0.00528736	0.0411801	1.08521	0.571836	0.762554	0.304551	0.418882	1	-0.198205	0.163867	0.766058	0.609061	0.179489	0.480153	-0.587736	231	470	329	436	685	513	315	516	369	927	378	356	268	347	538	412	798	1296	693	230	218	347	1090	478	40.359	86.373
Phvul.001G106300	NA	genome	0.346964	0.504075	0.702851	0.946779	0.987137	0.163018	0.758331	0.871058	0.00303929	0.0110825	0.0672731	1.10306	0.838602	1	-0.177403	0.824647	0.988748	-0.165273	0.908366	0.973354	-0.28919	490	645	535	926	140	949	423	386	602	280	454	538	316	938	266	1013	1600	3133	795	409	322	391	551	534	65.437	106.513
Phvul.001G106400	CDF3 cycling DOF factor 3	genome	0.509461	0.658141	0.369074	0.274137	0.638342	0.372622	0.983442	0.993327	0.114706	0.600619	0.780825	0.283754	0.438144	1	-0.198979	0.542412	0.95903	0.213673	0.605049	0.8408	-0.270339	87	147	71	138	38	116	81	97	120	59	111	81	68	122	84	86	162	339	145	75	51	84	173	89	11.951	15.435
Phvul.001G106430	NA	genome	0.108307	0.214023	0.534842	0.952988	0.989863	0.11787	0.682057	0.824709	0.253613	0.310641	0.543931	0.327949	0.545569	1	-0.106551	0.785305	0.985293	0.10688	0.423555	0.725289	0.0126586	51	55	43	50	50	60	45	38	39	55	42	38	23	44	43	40	82	121	72	25	19	36	58	35	5.838	8.458
Phvul.001G106500	Peroxidase superfamily protein	genome	0.229267	NA	-0.567808	0.58169	NA	0.493948	0.582583	NA	-0.145117	0.281142	NA	NA	0.595935	NA	NA	0.598746	NA	NA	0.000644821	0.00953094	3.5644	6	7	3	3	2	3	5	7	5	7	2	2	0	1	0	0	0	0	0	0	0	0	0	0	0.627	0.423
Phvul.001G106600	Peroxidase superfamily protein	genome	1.07515e-20	2.15029e-17	-3.33319	0.0010876	0.0245765	-1.0097	1.11934e-08	2.33008e-06	-1.84267	4.16945e-05	0.00166736	-2.13891	0.101286	1	-0.853336	0.204592	0.817236	-0.551653	4.3185e-22	1.18885e-19	3.60326	94	328	149	15	4	23	66	85	63	37	49	35	11	8	16	3	3	8	10	8	4	9	12	5	22.374	2.22
Phvul.001G106700	WOX11 WUSCHEL related homeobox 11	genome	0.124297	NA	-1.27042	0.333978	NA	-0.70612	0.0729663	NA	-1.7154	0.24042	NA	-0.814234	0.999256	NA	-0.030828	0.057216	NA	-2.28578	0.755618	0.917037	0.105825	6	5	2	1	0	3	3	1	2	1	1	1	5	3	1	0	3	6	3	7	0	1	1	0	0.509	0.211
Phvul.001G106800	AtMYB56,MYB56 myb domain protein 56	genome	0.0896472	0.184943	-0.622958	7.99838e-05	0.00405969	1.65115	0.000908107	0.0125181	1.40897	1.22504e-06	0.000136234	-1.86696	0.118514	1	-0.662159	0.422155	0.931711	0.38653	0.0197999	0.124204	-1.07958	18	23	13	8	4	14	25	62	41	47	30	32	18	30	37	10	5	26	27	24	10	19	68	34	2.116	1.374
Phvul.001G106900	NA	genome	0.000274624	0.00190979	-1.34226	7.45288e-06	0.000702522	-1.86813	8.07133e-08	1.10188e-05	-2.26361	0.430009	0.654661	0.392642	0.186146	1	-0.50504	0.254884	0.853336	-0.602468	0.000143705	0.00281391	1.4639	115	300	122	71	14	72	37	38	36	19	38	28	29	85	31	63	89	183	73	36	7	32	32	40	21.042	8.299
Phvul.001G106930	NA	genome	1	1	NA	1	NA	NA	1	NA	NA	0.697419	NA	0.124913	0.915591	NA	0.192645	0.364454	0.907732	-0.52435	0.00014851	0.00288167	NA	0	0	0	0	0	0	0	0	0	0	0	0	14	22	1	8	58	5	29	12	7	3	21	4	0	0
Phvul.001G107000	ATFH,FH frataxin homolog	genome	0.156148	0.281672	-0.0126312	0.933415	0.983497	0.124151	0.92097	0.964123	0.129531	0.33093	0.563797	0.265328	0.725886	1	-0.0498861	0.0314435	0.412742	0.391595	1.21063e-07	6.07108e-06	0.611095	118	182	145	135	73	119	101	145	120	127	144	99	49	90	78	79	128	252	127	64	47	75	158	77	17.437	17.285
Phvul.001G107100	VAR3 zinc finger (Ran-binding) family protein	genome	0.200744	0.340088	0.416079	0.844328	0.957413	0.0764174	0.15727	0.357403	0.531393	0.538831	0.738456	0.32402	0.766639	1	0.11212	0.259386	0.856451	0.37354	0.672433	0.877453	-0.0204149	65	119	90	70	118	83	57	95	66	141	86	74	56	77	74	73	128	255	145	52	57	90	132	70	10.736	14.325
Phvul.001G107200	alpha/beta-Hydrolases superfamily protein	genome	0.311007	NA	-0.683183	0.700595	NA	-0.124243	0.659654	NA	-0.133541	0.371595	NA	0.811265	0.368768	NA	0.679006	0.87136	NA	0.00248955	0.995748	0.998694	-0.185898	8	2	3	2	3	1	4	2	3	5	2	2	4	1	6	3	9	22	12	3	5	2	7	3	0.509	0.317
Phvul.001G107300	ATCBR,CBR,CBR1 NADH:cytochrome B5 reductase 1	genome	0.00104891	0.00556183	-0.773903	0.0728217	0.329964	-0.441955	0.0205954	0.102227	-0.612006	0.0180822	0.0916614	-0.649768	0.86873	1	-0.114607	0.199693	0.811113	-0.339283	0.414124	0.718754	0.139156	2956	5037	2590	2026	612	1950	1693	2254	1932	987	2220	2056	2232	3072	1854	1829	2002	4198	3514	2324	1668	1981	2620	1560	414.684	242.521
Phvul.001G107400	exostosin family protein	genome	0.408566	NA	-0.742425	0.290045	NA	0.935219	0.578257	NA	-0.452297	0.113385	NA	-0.910321	0.575314	NA	-0.375602	0.342668	NA	-0.537767	0.11151	0.37013	-1.25415	5	4	0	1	1	2	3	6	4	0	1	4	6	2	8	2	5	8	6	4	4	3	6	3	0.353	0.211
Phvul.001G107500	CS26 cysteine synthase 26	genome	0.404449	0.561407	-0.0984437	0.990816	0.999037	0.165197	0.892561	0.949659	0.206526	0.759576	0.87657	0.00771309	0.649388	1	-0.220636	0.222932	0.835949	0.473931	0.192124	0.49735	0.311768	21	20	24	21	9	15	15	22	18	15	15	27	7	13	19	9	24	36	19	9	10	16	19	24	2.547	2.379
Phvul.001G107600	AtMYB60,MYB60 myb domain protein 60	genome	0.317649	NA	0.960642	0.949471	NA	0.0403014	0.938389	NA	0.222976	0.00390443	NA	2.72689	0.130682	NA	1.81516	0.00324717	NA	2.75015	0.285268	0.605645	1.15974	0	2	7	7	4	2	4	1	2	4	3	1	1	0	2	5	9	21	9	1	2	5	12	5	0.353	0.687
Phvul.001G107700	F-box family protein	genome	0.00313178	0.0132525	0.752745	0.0859761	0.359485	0.506059	0.0512156	0.182539	0.574738	0.689335	0.836716	0.0286606	0.0552496	1	-0.464272	0.195685	0.807569	-0.248463	0.0861134	0.32022	-0.545051	65	119	81	105	125	101	79	108	97	139	92	69	65	121	102	91	137	289	124	63	50	59	124	81	10.384	17.497
Phvul.001G107800	PS1 Presenilin-1	genome	0.295704	0.451072	0.0424024	0.449905	0.77174	0.221919	0.815193	0.906684	0.164216	0.173696	0.384843	-0.0490072	0.920283	1	0.0218905	0.467152	0.941322	0.132336	0.133624	0.410629	0.022297	181	272	181	206	129	149	148	237	173	192	191	157	113	178	174	150	214	427	313	123	100	154	246	155	24.843	25.584
Phvul.001G107900	GDSL-like Lipase/Acylhydrolase superfamily protein	genome	0.911618	0.949602	0.0693553	0.729686	0.91527	0.0181693	0.588336	0.76248	-0.0401268	0.784628	0.890272	0.0111065	0.922504	1	0.0641666	0.62805	0.967021	-0.216914	0.642833	0.861675	-0.381783	129	177	135	70	172	101	83	136	118	191	75	60	86	175	167	203	241	315	322	116	70	121	156	124	17.28	18.131
Phvul.001G108000	EMB1241 Co-chaperone GrpE family protein	genome	0.471605	0.624454	0.0185731	0.896322	0.972866	0.15439	0.870016	0.936791	0.160226	0.0628381	0.205498	-0.120798	0.45058	1	0.0807396	0.34199	0.898709	0.199059	0.200635	0.50833	0.0465139	233	352	258	207	212	214	199	284	225	249	228	239	167	235	206	165	238	581	360	207	163	222	338	200	33.032	33.46
Phvul.001G108100	Ribosomal protein L11 family protein	genome	0.202715	NA	NA	0.199427	NA	NA	0.60193	NA	-0.584962	1	NA	NA	1	NA	NA	1	NA	NA	0.201839	NA	NA	0	1	1	0	0	0	0	0	0	1	0	0	0	0	0	0	0	0	0	0	0	0	0	0	0.078	0
Phvul.001G108100	NA	genome	0.0080587	0.0279797	1.73871	0.00663758	0.0807566	1.60367	0.00347733	0.0311057	1.6938	0.177432	0.389521	-0.269425	0.0695268	1	-0.738553	0.693377	0.975835	0.111403	0.000420677	0.00679978	-1.87364	38	48	47	160	21	148	94	129	82	106	71	150	206	66	91	47	175	308	135	70	42	74	245	108	5.211	17.391
Phvul.001G108200	MATE efflux family protein	genome	0.655208	0.775519	0.0991101	0.25934	0.623812	-0.423108	0.0582565	0.197953	-0.857166	0.389961	0.619723	0.528158	0.645174	1	-0.238655	0.580534	0.96235	-0.268306	0.973173	0.992333	-0.214587	127	150	121	137	12	167	58	79	87	12	86	69	88	163	93	140	287	446	177	99	55	74	133	104	15.595	16.704
Phvul.001G108400	IMS1,IPMS2,MAML-3 2-isopropylmalate synthase 1	genome	1	NA	NA	1	NA	NA	1	NA	NA	0.170856	NA	NA	0.187348	NA	NA	0.177955	NA	NA	0.172511	NA	NA	0	0	0	0	0	0	0	0	0	0	0	0	0	2	0	0	0	0	0	0	0	0	0	0	0	0
Phvul.001G108600	DHHC-type zinc finger family protein	genome	0.501653	0.65142	0.269346	0.0384215	0.230761	-0.216269	0.956358	0.980377	0.140984	0.472385	0.687614	-0.0273459	0.786124	1	0.0410982	0.112186	0.691498	-0.198103	0.00214415	0.0246695	-0.651555	161	193	134	162	137	137	88	107	122	153	129	127	175	201	195	204	289	493	394	168	105	164	235	143	19.122	23.047
Phvul.001G108700	ACSF,CHL27,CRD1 dicarboxylate diiron protein, putative (Crd1)	genome	0.322362	0.479055	0.537274	0.304782	0.666509	0.5778	0.326732	0.546967	0.551333	0.831093	0.916293	0.0856346	0.762933	1	0.042009	0.112115	0.691498	0.750057	0.441399	0.73831	-0.495907	18	28	33	27	29	29	19	43	27	42	23	23	18	34	31	37	46	72	70	14	13	26	98	28	3.096	4.493
Phvul.001G108800	SIP2,SIP2;1 small and basic intrinsic protein 2;1	genome	0.858818	0.917897	0.0368732	0.033332	0.210383	-0.36179	0.0803695	0.240319	-0.27676	0.580702	0.768403	0.144576	0.728231	1	0.102938	0.195834	0.807713	-0.341333	0.426039	0.726832	0.00526247	643	1044	605	568	645	530	329	467	550	525	481	432	364	815	522	741	831	1737	1188	566	320	526	539	397	89.81	92.135
Phvul.001G108900	PQ-loop repeat family protein / transmembrane family protein	genome	4.59236e-05	0.000453058	-0.996998	0.0594673	0.294805	-0.380783	0.0125245	0.0739844	-0.575078	0.00116755	0.015418	-0.824305	0.677212	1	-0.191961	0.0586014	0.541937	-0.475713	0.303924	0.62501	0.136557	81	100	64	34	12	45	34	52	56	26	52	47	50	60	56	27	56	82	75	42	48	39	62	29	9.6	4.81
Phvul.001G109000	NA	genome	0.590718	NA	1.44252	0.206824	NA	2.41504	0.929257	NA	0.415038	0.367029	NA	1.97944	0.826122	NA	0.811238	0.251062	NA	2.19094	0.93612	NA	-0.442518	1	0	0	1	1	0	2	1	1	1	0	0	0	1	0	0	1	6	2	0	0	0	5	0	0.039	0.106
Phvul.001G109100	PKS4 phytochrome kinase substrate 4	genome	0.827158	NA	-0.154723	0.796746	NA	-0.182203	0.18671	NA	NA	0.394381	NA	-1.80735	0.837358	NA	-0.175087	0.595799	NA	-1.12928	0.795851	NA	0.168398	0	2	1	1	1	0	0	2	0	0	0	0	0	1	1	0	1	0	2	0	0	1	0	0	0.118	0.106
Phvul.001G109200	ACHT4 atypical CYS HIS rich thioredoxin 4	genome	NA	NA	1.92422	NA	NA	0.771694	NA	NA	1.76783	NA	NA	0.702246	NA	NA	0.667202	NA	NA	0.503513	NA	NA	-0.493077	139	243	218	319	1093	276	267	257	249	1096	261	196	150	192	287	327	485	989	772	215	147	260	416	295	23.51	89.228
Phvul.001G109300	transcription regulator NOT2/NOT3/NOT5 family protein	genome	0.268372	0.420108	0.00278007	0.697188	0.902937	0.194176	0.597392	0.76873	0.226873	0.811146	0.904523	0.12113	0.94338	1	0.0030178	0.440915	0.937401	0.172461	0.830247	0.945958	-0.181066	185	272	231	196	142	173	170	204	220	221	216	175	159	179	243	200	272	640	337	183	141	209	315	189	26.959	27.011
Phvul.001G109400	O-Glycosyl hydrolases family 17 protein	genome	0.128513	0.24325	-0.218879	0.242311	0.603492	-0.17427	0.677609	0.822912	0.0317751	0.260718	0.491969	-0.186731	0.496849	1	0.198223	0.132335	0.722865	0.433471	0.663067	0.872086	-0.0251072	43	68	46	37	19	44	28	38	39	29	62	31	40	47	32	34	62	88	83	42	30	54	75	46	6.152	5.286
Phvul.001G109500	GATA9 GATA transcription factor 9	genome	0.280334	0.433739	-0.072169	0.920211	0.980204	0.235014	0.340062	0.560306	-0.108308	0.623656	0.795801	-0.147216	0.342171	1	-0.121086	0.981269	0.998942	0.0785358	0.0256484	0.148518	-0.81665	110	103	82	77	32	99	46	112	104	57	89	62	114	131	142	146	214	255	262	79	63	105	210	130	11.559	10.995
Phvul.001G109600	HNH endonuclease	genome	0.193639	0.331289	0.41681	0.173364	0.512967	-0.167578	0.166543	0.371001	0.425547	0.965031	0.982704	0.152576	0.46561	1	-0.136118	0.405101	0.924429	0.264189	0.000515135	0.00799532	0.652186	49	80	63	64	62	64	38	52	39	74	64	58	22	40	29	29	39	110	61	17	16	28	58	33	7.523	10.043
Phvul.001G109700	NAD(P)-binding Rossmann-fold superfamily protein	genome	5.41232e-08	2.33016e-06	-1.38964	0.000103378	0.00487463	-1.02544	6.75719e-05	0.00199046	-1.07037	0.097987	0.270636	-0.330363	0.933484	1	-0.0548488	0.49343	0.948655	-0.25081	0.0904716	0.329413	0.316693	215	407	403	153	31	106	102	143	135	86	141	144	140	278	195	134	205	519	322	215	133	197	194	170	40.164	15.329
Phvul.001G109900	ING2 PHD finger protein-related	genome	0.231395	0.377312	0.304928	0.904886	0.975179	0.12006	0.109334	0.28733	0.340993	0.448842	0.668495	0.22816	0.942383	1	0.0581285	0.862425	0.990572	0.034111	0.793551	0.931272	-0.183756	158	256	203	212	168	185	130	181	195	218	217	159	147	200	175	180	303	593	365	131	121	168	264	150	24.176	29.866
Phvul.001G110000	ARM repeat superfamily protein	genome	0.000617659	0.00366563	-1.16582	0.658582	0.884871	-0.000328782	0.358389	0.576774	-0.211911	0.0254538	0.113686	-0.757269	0.876926	1	-0.0999293	0.529794	0.958307	-0.218183	0.64445	0.862813	-0.392466	61	75	88	33	6	35	44	63	62	15	74	58	50	89	80	42	51	135	94	79	59	57	92	56	8.777	3.912
Phvul.001G110100	NDF2,NDH45 NDH-dependent cyclic electron flow 1	genome	0.0120826	NA	-3.65146	0.195971	NA	-1.09398	0.119995	NA	-1.36815	0.705116	NA	-0.555103	0.678713	NA	-0.507538	0.37347	NA	1.14099	0.12378	0.393749	1.34046	1	1	15	1	0	0	3	3	0	3	2	0	0	0	5	1	3	2	3	1	0	3	7	2	0.666	0.053
Phvul.001G110200	ECT2 evolutionarily conserved C-terminal region 2	genome	0.2902	0.44503	0.317417	0.796263	0.93905	0.189164	0.304896	0.526283	0.372003	0.993849	0.997275	0.1536	0.667653	1	0.116739	0.706932	0.977368	0.126282	0.535494	0.803814	-0.295493	395	607	466	442	519	395	359	489	415	679	395	370	313	465	564	423	707	1497	927	417	308	424	724	447	57.522	71.678
Phvul.001G110300	Protein kinase family protein	genome	0.0366122	0.092064	0.00452982	0.66956	0.890952	0.156172	0.396729	0.611789	0.0617704	0.000219587	0.00501396	-0.18029	0.174986	1	-0.0704377	0.264525	0.858881	-0.042305	0.129332	0.403254	-0.267034	736	1260	820	851	481	762	630	867	871	818	747	669	622	1009	893	763	1025	2132	1577	641	511	769	1208	692	110.342	110.689
Phvul.001G110400	H/ACA ribonucleoprotein complex, subunit Gar1/Naf1 protein	genome	3.69602e-06	6.17875e-05	-0.923449	0.13874	0.459848	-0.211107	0.0179144	0.0933691	-0.448752	0.00446278	0.0366559	-0.466653	0.525717	1	0.00464205	0.0520034	0.51815	-0.493958	0.0172398	0.113434	0.429168	1019	1378	855	536	235	500	510	833	777	451	723	637	462	639	698	291	602	1398	841	673	535	443	487	461	127.426	67.185
Phvul.001G110500	GDH1 glutamate dehydrogenase 1	genome	0.459892	0.613526	0.296224	0.454579	0.774022	-0.12409	0.462901	0.668304	0.456853	0.722502	0.854458	0.0705947	0.119158	1	0.599819	0.985695	1	0.0482549	0.283273	0.603639	-0.547907	304	386	513	243	597	255	291	249	293	461	467	327	420	448	442	362	711	1348	1242	537	475	441	597	437	47.138	57.882
Phvul.001G110600	NA	genome	1	NA	NA	1	NA	NA	1	NA	NA	0.123097	NA	1.15674	0.897043	NA	0.115477	0.602541	NA	-0.365284	0.000499638	0.00782253	NA	0	0	0	0	0	0	0	0	0	0	0	0	2	6	5	2	10	39	10	4	2	2	5	4	0	0
Phvul.001G110700	Methyltransferase-related protein	genome	0.65623	0.776353	-0.127325	0.46602	0.780909	-0.258046	0.546524	0.732781	-0.188955	0.011507	0.0690055	-1.18053	0.901224	1	0.12152	0.535105	0.958473	0.478775	0.445984	0.74124	-0.442394	21	44	19	22	22	13	17	18	18	20	15	21	24	33	28	17	26	23	62	25	18	10	91	28	3.291	3.013
Phvul.001G110800	Chaperone DnaJ-domain superfamily protein	genome	0.635496	0.759832	0.246954	0.694033	0.901767	0.06322	0.483372	0.684235	0.264358	0.406284	0.634609	0.263088	0.705662	1	0.114844	0.297928	0.873571	-0.165998	0.218815	0.531415	0.0784864	67	107	67	85	58	69	39	74	77	99	62	59	40	69	61	63	105	191	126	44	39	44	74	47	9.443	11.206
Phvul.001G111000	APK3 adenosine-5\'-phosphosulfate (APS) kinase 3	genome	0.0027494	0.0119563	-0.492626	0.00546648	0.0716542	-0.495948	0.00945087	0.0613975	-0.435647	0.0148417	0.0809568	-0.400457	0.946028	1	0.0424626	0.298146	0.873649	-0.234047	6.70986e-06	0.000208621	0.931586	142	164	178	113	63	79	82	88	89	90	94	88	67	59	63	39	61	152	119	68	34	70	59	46	18.965	13.479
Phvul.001G111100	NA	genome	0.0651534	0.14445	0.547731	0.887036	0.969739	0.146938	0.208408	0.422731	0.440315	0.20758	0.43	0.438836	0.614253	1	-0.102807	0.883087	0.99107	0.00355447	0.261212	0.580102	0.122746	88	177	118	139	139	137	90	130	100	211	99	85	54	108	100	92	188	345	161	67	49	78	136	72	15.007	21.937
Phvul.001G111200	FMN binding	genome	0.584603	0.71958	0.126681	0.036441	0.223494	-0.0844335	0.349238	0.568985	0.0468293	0.134724	0.330344	0.248946	0.594816	1	-0.0482439	0.102627	0.672232	-0.162246	0.184469	0.487489	-0.323325	304	440	373	356	210	338	216	310	269	326	286	265	233	464	344	368	660	1149	641	289	213	295	417	301	43.768	47.785
Phvul.001G111300	Protein of unknown function (DUF1639)	genome	0.143068	0.263764	0.337657	0.237763	0.597123	-0.00126238	0.202445	0.415404	-0.018657	0.19712	0.416375	0.253945	0.800631	1	-0.0141535	0.355674	0.904507	-0.0650117	0.718707	0.900834	-0.202665	653	1082	716	938	515	843	464	708	676	545	698	596	517	973	611	728	1292	2389	1321	621	420	575	1009	603	96.04	121.366
Phvul.001G111400	AGP14,ATAGP14 arabinogalactan protein 14	genome	0.010005	0.0331789	-0.780848	0.209574	0.562588	-0.318054	0.145803	0.341398	-0.435875	0.0762046	0.232031	-0.71342	0.511245	1	0.181999	0.565889	0.961383	-0.184627	0.32977	0.650084	0.221572	107	128	64	56	19	54	33	58	90	31	69	68	60	91	40	62	45	98	114	76	56	60	77	46	11.716	6.819
Phvul.001G111500	NA	genome	0.00966328	0.0323027	1.0056	0.981884	0.997317	0.113861	0.117878	0.30108	0.745772	0.356586	0.588366	0.416518	0.865781	1	0.114314	0.65593	0.970376	-0.176797	0.433101	0.732601	-0.456767	242	434	311	433	656	380	254	292	260	778	248	232	211	351	447	490	591	1289	841	243	156	300	383	289	38.675	77.651
Phvul.001G111600	APRL5,ATAPRL5 APR-like 5	genome	0.0478067	0.113702	0.668662	0.689123	0.900143	0.258416	0.867248	0.935076	0.140594	0.0471864	0.170138	0.57317	0.952248	1	0.0132706	0.284175	0.866724	0.277091	0.552614	0.813646	-0.0634639	54	58	73	95	52	71	45	50	72	70	49	36	27	56	61	65	102	210	98	35	32	53	80	57	7.249	11.523
Phvul.001G111700	TUA3 tubulin alpha-3	genome	0.0263792	0.0708946	-0.113406	0.000972871	0.0229917	-0.275875	0.0059338	0.0447295	-0.197594	0.955231	0.978396	0.107238	0.122982	1	-0.168911	0.00103067	0.0541628	-0.373316	0.00893994	0.0713047	0.145965	596	1098	711	651	438	559	436	524	539	573	554	467	345	654	620	564	804	1701	904	479	252	381	589	391	94.237	87.113
Phvul.001G111800	RAP2.11 related to AP2 11	genome	0.000188824	0.0014149	-1.59162	0.00230038	0.0409497	-1.2032	0.0139488	0.0792754	-0.890758	0.712522	0.849721	-0.0332944	0.260108	1	0.4948	0.31086	0.878082	-0.518497	0.0133883	0.0946821	0.861948	16	18	27	6	3	6	3	9	8	7	11	7	5	14	6	8	8	27	20	12	8	9	8	2	2.39	0.793
Phvul.001G111900	emb2734 ARM repeat superfamily protein	genome	2.45202e-05	0.000276922	0.749983	0.0366403	0.223856	0.428912	0.000813307	0.0116984	0.626879	0.176736	0.388867	0.296017	0.548506	1	0.120463	0.188148	0.801512	0.24321	0.560536	0.818943	-0.0588449	203	349	202	339	295	306	217	283	266	367	266	252	132	222	231	227	377	660	413	175	134	173	342	239	29.545	49.688
Phvul.001G112200	ACHT4 atypical CYS HIS rich thioredoxin 4	genome	0.000260001	0.00182749	1.66587	0.632381	0.873336	0.347771	0.00621008	0.046127	1.45185	0.0932501	0.262305	0.996504	0.647949	1	0.426689	0.31924	0.883507	0.495629	0.936869	0.981963	-0.138855	165	255	236	373	877	293	206	204	220	877	264	223	122	187	229	268	448	1173	571	152	98	238	359	229	25.705	81.563
Phvul.001G112300	ATCHX15,CHX15 cation/hydrogen exchanger 15	genome	1	NA	NA	1	NA	NA	1	NA	NA	0.676172	NA	NA	1	NA	NA	1	NA	NA	1	NA	NA	0	0	0	0	0	0	0	0	0	0	0	0	0	0	0	0	0	1	0	0	0	0	0	0	0	0
Phvul.001G112400	SHT spermidine hydroxycinnamoyl transferase	genome	0.0184676	0.0537773	-0.41224	0.0321035	0.20626	-0.520766	0.019461	0.0987083	-0.546844	1.60661e-08	4.47927e-06	-1.43353	0.0048017	0.798736	-0.780678	0.0017845	0.0796327	-0.75623	0.211486	0.523686	-0.451246	429	685	464	449	93	337	296	251	283	302	225	294	582	606	419	169	313	565	535	328	199	271	518	247	61.832	46.464
Phvul.001G112500	SHT spermidine hydroxycinnamoyl transferase	genome	0.391347	0.548874	0.319675	0.455686	0.775139	0.337926	0.0466464	0.172285	0.796358	0.981074	0.991088	0.237778	0.784581	1	0.0251439	0.836295	0.990167	0.154505	0.439294	0.736981	-0.356728	158	320	150	191	238	152	172	230	197	509	176	144	166	207	226	186	283	774	429	148	115	192	348	186	24.608	30.712
Phvul.001G112600	Glycosyl hydrolase family protein	genome	0.00897173	0.030422	-0.424515	0.0687442	0.318836	-0.342412	0.0369405	0.148837	-0.407851	0.735753	0.862456	0.157359	0.982771	1	0.0171556	0.699154	0.976265	-0.0462911	0.413314	0.717914	0.0899625	660	1043	629	537	185	566	418	447	523	303	519	514	521	614	497	506	687	2010	982	540	353	519	700	502	91.377	68.084
Phvul.001G112700	Glycosyl hydrolase family protein	genome	0.0896344	0.184935	1.57896	0.00192808	0.0362454	3.08548	5.39263e-05	0.00171385	3.8725	0.946915	0.974737	0.346643	0.0285254	1	2.49192	0.000945792	0.0513764	3.11378	0.623663	0.85142	-0.691001	22	50	12	15	154	17	140	159	239	650	208	77	20	34	47	19	33	174	528	73	44	93	561	298	3.291	9.832
Phvul.001G113200	ankyrin repeat family protein / regulator of chromosome condensation (RCC1) family protein	genome	0.810416	0.884599	0.246812	0.909658	0.977168	0.145029	0.40131	0.615676	0.275072	0.305044	0.538129	0.26519	0.291626	1	-0.157162	0.357133	0.904929	0.231379	0.0175545	0.115005	-0.569487	154	262	182	215	85	226	133	170	196	170	188	192	185	262	214	244	473	681	382	154	137	182	397	266	23.432	27.804
Phvul.001G113300	RNA binding (RRM/RBD/RNP motifs) family protein	genome	8.64377e-08	3.32485e-06	-0.295597	0.160176	0.494801	0.0127011	0.00660355	0.0481286	-0.0938089	6.57269e-07	8.23458e-05	-0.318323	0.103493	1	-0.116715	0.159231	0.761323	-0.0810459	0.040871	0.202093	0.0176307	582	833	663	521	293	441	461	574	547	507	525	448	424	649	456	394	574	1190	909	384	308	431	696	447	81.424	66.339
Phvul.001G113400	LEM3 (ligand-effect modulator 3) family protein / CDC50 family protein	genome	0.00785281	NA	-2.30183	0.0380682	NA	-1.59234	0.0373766	NA	-1.60348	0.988575	NA	-0.0797791	0.954188	NA	0.0360693	0.591062	NA	0.612099	0.0612846	0.260978	1.31093	6	5	9	3	0	0	2	2	1	0	2	3	1	2	3	5	1	4	3	4	0	4	6	0	0.784	0.159
Phvul.001G113480	NA	genome	0.0325443	0.083946	1.15688	0.955781	0.991078	0.131523	0.774839	0.881153	0.265434	0.0873667	0.251608	0.769509	0.696758	1	-0.136041	0.875847	0.990572	-0.0295569	0.155447	0.447322	-0.808498	7	12	4	21	8	9	5	6	8	6	11	4	10	11	9	12	35	43	18	7	6	9	12	11	0.901	2.009
Phvul.001G113500	HSP20-like chaperones superfamily protein	genome	0.488544	0.639874	0.411153	0.388329	0.734121	0.395645	0.858465	0.930324	0.0607649	0.580798	0.768458	0.276945	0.945381	1	-0.0143508	0.965532	0.998942	-0.019396	0.863508	0.958709	-0.214406	47	64	29	57	23	58	36	54	49	16	54	41	30	57	34	47	68	143	76	33	27	46	48	36	5.486	7.295
Phvul.001G113700	MIF4G domain-containing protein / MA3 domain-containing protein	genome	0.0215959	0.0607402	0.660007	0.197349	0.547206	0.414122	0.447165	0.655531	0.305397	0.201931	0.422764	0.38673	0.476121	1	0.161582	0.778411	0.984186	0.0903081	0.00829743	0.0674514	-0.745363	62	83	36	73	53	86	49	79	54	65	63	42	42	96	88	69	163	288	163	76	48	64	122	76	7.092	11.206
Phvul.001G113800	ATCIMS,ATMETS,ATMS1 Cobalamin-independent synthase family protein	genome	0.00736476	0.0260072	-0.64547	0.523293	0.817245	-0.0912501	0.317808	0.538384	-0.226886	0.0166922	0.0871598	-0.777701	0.709482	1	0.0787245	0.875484	0.990572	0.0306845	0.852659	0.955036	-0.157704	7748	12732	6864	5647	1440	5871	4922	7208	7240	3765	7652	6342	7588	8926	6206	6432	5400	11490	13027	7849	6365	7195	11269	6808	1071.45	684.959
Phvul.001G113900	Ankyrin repeat family protein	genome	0.0857797	0.179285	-0.596214	0.00692552	0.0829507	-1.35621	0.00329837	0.0300891	-1.4498	0.633111	0.801973	-0.266568	0.36292	1	-0.768153	0.0478911	0.502693	-1.19129	0.24151	0.558263	0.323983	34	103	226	92	11	75	41	39	27	29	45	27	24	128	64	54	98	164	62	38	44	34	46	23	14.224	9.409
Phvul.001G114000	NA	genome	0.404413	NA	1.4357	0.140419	NA	2	0.411293	NA	1.4011	0.867301	NA	0.504923	0.638349	NA	-1.19068	0.663607	NA	0.878211	0.877722	NA	-0.428843	1	0	1	1	1	2	4	1	1	3	0	1	1	1	0	1	1	3	0	1	0	0	4	0	0.078	0.211
Phvul.001G114100	NA	genome	0.661375	0.779548	0.328721	0.0754926	0.337255	0.829312	0.0386382	0.153188	0.913287	0.119178	0.306871	0.884198	0.44992	1	0.427089	0.0639578	0.55976	0.651201	0.246291	0.563206	-0.560186	4624	3998	2359	3460	3143	3620	3283	5371	6070	5971	4478	5270	4316	4508	3236	5932	6029	27212	11302	4228	2879	9614	6127	4883	430.279	540.387
Phvul.001G114300	Transducin/WD40 repeat-like superfamily protein	genome	0.266303	0.41785	0.283591	0.612796	0.865012	0.0710163	0.426088	0.638245	0.254254	0.729758	0.85873	0.0716032	0.850169	1	-0.0111448	0.625785	0.967021	-0.0153138	0.77711	0.924579	-0.124939	337	481	359	368	339	355	267	365	301	430	361	276	244	364	348	325	477	966	592	273	212	306	464	260	46.119	56.137
Phvul.001G114400	Polynucleotidyl transferase, ribonuclease H fold protein with HRDC domain	genome	0.106928	0.211891	0.549809	0.388287	0.734121	0.364687	0.623522	0.788112	0.26738	0.566272	0.758979	0.231603	0.83144	1	0.00799851	0.357529	0.904929	0.329154	0.597514	0.837441	-0.0132561	36	57	48	49	50	54	32	54	51	40	51	38	27	33	46	44	67	108	76	19	26	42	76	27	5.525	8.088
Phvul.001G114500	ATUK/UPRT1,UK/UPRT1,UKL1 uridine kinase/uracil phosphoribosyltransferase 1	genome	0.615808	0.743356	0.11681	0.328295	0.686592	0.0241164	0.0331626	0.138296	-0.0853207	0.658888	0.816904	0.10966	0.114331	1	-0.14305	0.0716868	0.585199	-0.137656	0.922808	0.977752	-0.162658	479	877	647	667	387	556	427	545	565	556	420	459	405	665	600	492	860	1819	952	448	317	454	747	452	78.485	85.104
Phvul.001G114580	NA	genome	0.0455243	0.109601	0.645491	0.82197	0.95007	0.0460154	0.403415	0.617938	0.304521	0.0585303	0.196308	0.565701	0.59746	1	-0.194286	0.902723	0.993334	-0.0359482	0.865514	0.959455	-0.087423	42	89	32	84	37	68	28	53	46	44	60	49	30	61	38	60	92	184	61	36	31	40	49	48	6.387	9.991
Phvul.001G114600	NA	genome	1	NA	NA	1	NA	NA	1	NA	NA	1	NA	NA	1	NA	NA	0.49769	NA	NA	1	NA	NA	0	0	0	0	0	0	0	0	0	0	0	0	0	0	0	0	0	0	0	0	0	0	1	0	0	0
Phvul.001G114700	PSF2 PSF2	genome	0.3284	0.485473	0.266528	0.677597	0.89456	0.197632	0.771072	0.878923	0.179961	0.379633	0.611659	0.0314869	0.605568	1	0.0937328	0.871351	0.990572	0.0794867	0.00424505	0.0412456	0.204073	260	373	281	281	254	280	192	320	279	305	248	234	161	211	219	180	291	592	396	185	135	182	310	188	35.814	43.081
Phvul.001G114800	Protein of unknown function (DUF1637)	genome	NA	NA	-5.14936	NA	NA	-2.59188	NA	NA	-5.17684	NA	NA	NA	NA	NA	-2.19068	NA	NA	-0.121788	NA	NA	3.16304	1	1	46	1	0	0	2	2	2	1	0	0	0	4	0	0	0	0	0	0	1	0	4	0	1.881	0.053
Phvul.001G114880	NA	genome	0.522311	0.669239	-1.1486	0.880691	0.968256	0.145851	0.910176	0.958807	-0.190016	0.00837255	0.0558029	0.944089	0.561531	1	0.190072	0.585693	0.96235	0.250516	3.52826e-08	2.00959e-06	-3.30028	2	3	1	1	0	1	0	2	3	2	1	1	13	14	17	20	49	80	28	15	14	13	28	16	0.235	0.106
Phvul.001G114900	endoribonucleases	genome	0.141987	0.262254	0.412974	0.661146	0.88612	0.0462295	0.86133	0.9319	0.106206	0.683643	0.833295	0.0467621	0.716153	1	-0.0713425	0.759264	0.98241	0.000116201	0.479502	0.763668	-0.0407781	87	133	88	123	68	113	84	95	61	91	85	76	53	90	93	70	132	227	133	65	57	74	123	60	12.069	16.069
Phvul.001G115000	ATNHX2,NHX2 sodium hydrogen exchanger 2	genome	0.577413	NA	-0.557482	0.586843	NA	-0.584962	0.188343	NA	NA	1	NA	NA	0.527553	NA	NA	0.502683	NA	NA	0.189035	NA	NA	0	1	1	1	0	0	0	1	0	0	0	0	0	0	0	0	0	0	1	0	0	0	1	0	0.078	0.053
Phvul.001G115100	Leucine-rich repeat protein kinase family protein	genome	0.634958	0.759395	0.372231	0.572113	0.842357	0.288167	0.511206	0.705179	-0.0351929	0.525937	0.72851	-0.100834	0.873191	1	-0.0366761	0.558097	0.961383	-0.062573	0.0493683	0.227063	-0.669612	119	160	116	162	48	169	105	136	123	62	137	94	139	192	137	176	195	397	279	126	113	109	242	137	15.478	20.034
Phvul.001G115200	LBD20 LOB domain-containing protein 20	genome	1	NA	NA	0.469127	NA	NA	0.471349	NA	NA	1	NA	NA	1	NA	NA	1	NA	NA	1	NA	NA	0	0	0	0	0	0	0	1	0	1	0	0	0	0	0	0	0	0	0	0	0	0	0	0	0	0
Phvul.001G115300	Formyl transferase	genome	0.00214785	0.00983201	-0.55707	0.015078	0.13586	-0.421234	0.011554	0.0701353	-0.427666	0.0688712	0.217746	-0.291116	0.786301	1	-0.0949611	0.0674123	0.572624	-0.420582	0.0643425	0.269185	0.235988	134	214	305	138	98	93	107	136	125	144	125	100	93	167	153	88	167	339	223	141	75	107	150	79	25.587	17.391
Phvul.001G115400	EGY1 Peptidase M50 family protein	genome	0.080905	0.171228	0.543422	0.966053	0.993078	0.144416	0.534345	0.723994	0.305929	0.387226	0.617434	0.334319	0.181787	1	0.327915	0.673086	0.973376	0.191831	0.857254	0.956753	-0.110202	60	85	54	72	83	60	44	62	60	92	54	41	39	58	63	63	98	194	120	59	49	51	104	44	7.798	11.365
Phvul.001G115500	Uncharacterized conserved protein (DUF2215)	genome	0.00559808	0.0209239	0.619121	0.427595	0.759124	0.252377	0.111513	0.29039	0.401181	0.0769391	0.233483	0.353987	0.598892	1	-0.0510987	0.790783	0.9854	0.0987878	0.00221673	0.025219	-0.654331	69	114	84	126	75	103	81	85	74	100	100	68	69	116	128	124	218	362	202	73	68	90	179	96	10.462	16.069
Phvul.001G115600	Ribosomal protein L25/Gln-tRNA synthetase, anti-codon-binding domain	genome	0.0375329	0.0939497	-0.215276	0.687099	0.899527	0.237312	0.569471	0.747525	0.0319515	0.029885	0.126665	-0.272862	0.947331	1	-0.0423488	0.934678	0.996682	0.0259967	0.0545525	0.242754	0.204161	135	202	161	127	74	117	88	188	167	104	155	128	80	121	121	73	131	265	168	107	80	109	135	113	19.514	16.809
Phvul.001G115700	ARAF,ARAF1,ASD1,ATASD1 alpha-L-arabinofuranosidase 1	genome	0.00273521	0.0118993	1.04983	0.138384	0.459261	0.635168	0.0410838	0.158932	0.880329	0.380178	0.611988	0.412871	0.997908	1	0.172319	0.854804	0.990208	0.127651	0.122532	0.391239	-0.696753	392	719	505	611	1340	529	607	680	607	1133	636	492	491	713	747	795	1430	2346	1667	466	363	569	1087	665	63.321	131.093
Phvul.001G116100	ARAF,ARAF1,ASD1,ATASD1 alpha-L-arabinofuranosidase 1	genome	0.642536	NA	NA	0.598134	NA	1.41504	0.341377	NA	1.99072	0.427979	NA	NA	0.884259	NA	-0.204359	0.105295	NA	2.45199	0.938806	NA	-0.442518	1	0	0	0	0	0	0	2	0	2	1	0	0	0	1	0	0	0	1	0	0	0	5	1	0.039	0
Phvul.001G116300	ARAF,ARAF1,ASD1,ATASD1 alpha-L-arabinofuranosidase 1	genome	NA	NA	-5.35855	NA	NA	-5.38603	NA	NA	-4.07524	NA	NA	-0.82103	NA	NA	NA	NA	NA	NA	NA	NA	6.35855	0	2	109	0	2	0	0	2	0	3	0	2	1	0	0	1	0	0	0	0	0	0	0	0	4.349	0.106
Phvul.001G116400	Zinc finger, C3HC4 type (RING finger) family protein	genome	0.114994	0.223859	0.607242	0.210662	0.563294	0.435677	0.827465	0.912937	0.0849759	0.370041	0.602245	0.447117	0.820451	1	0.102659	0.656402	0.970418	0.187731	0.517137	0.791705	0.0265004	93	162	132	198	61	178	103	147	145	104	118	90	87	103	93	84	189	406	225	78	42	76	163	112	15.164	23.1
Phvul.001G116500	NA	genome	0.146756	0.268672	-0.376698	0.00709973	0.0843573	-0.72496	0.145357	0.340957	-0.276157	0.597931	0.778956	0.272583	0.775991	1	0.136909	0.673363	0.973451	-0.134882	0.0372804	0.19095	0.476167	213	303	612	185	285	174	147	180	188	306	234	168	146	248	210	251	327	706	437	180	137	189	246	164	44.199	34.042
Phvul.001G116600	Transducin/WD40 repeat-like superfamily protein	genome	0.00872553	0.0297154	-0.536067	0.534011	0.823008	-0.00881964	0.188062	0.398585	-0.20263	0.0659377	0.212199	-0.299995	0.310112	1	0.221355	0.373392	0.914172	-0.157157	0.162136	0.456718	0.231696	96	96	76	56	32	49	57	71	73	36	80	61	59	64	47	39	52	152	103	57	65	42	81	43	10.501	7.242
Phvul.001G116700	Ubiquitin carboxyl-terminal hydrolase family protein	genome	0.118872	0.229343	-0.567909	0.848329	0.958733	0.0757986	0.794592	0.893249	0.258285	0.590725	0.774089	0.340512	0.239718	1	-0.642843	0.147584	0.746621	0.77584	0.119143	0.385023	0.575371	10	17	17	8	5	9	6	14	15	15	11	14	5	10	7	16	5	28	10	5	1	12	22	7	1.724	1.163
Phvul.001G116800	Peroxisomal membrane 22 kDa (Mpv17/PMP22) family protein	genome	0.156486	0.282119	-0.0873588	0.638459	0.876686	0.0312769	0.774565	0.881153	0.0728092	0.164051	0.371655	-0.141914	0.488658	1	-0.193474	0.287255	0.868554	-0.154222	0.695605	0.890585	-0.0814853	95	153	106	95	39	113	80	101	92	73	117	93	70	119	90	75	120	250	134	75	68	63	134	76	13.871	13.056
Phvul.001G116900	ATCAMBP25,CAMBP25 calmodulin (CAM)-binding protein of 25 kDa	genome	4.88043e-14	2.33412e-11	2.00705	0.0231404	0.173271	0.690837	0.00227874	0.023467	0.873916	1.85492e-05	0.000989705	1.16332	0.155772	1	-0.27631	0.404575	0.924429	0.277652	0.00789292	0.0647405	-0.826738	180	315	243	1016	419	764	210	332	357	424	312	292	196	425	354	420	1361	2062	569	192	153	238	699	350	28.918	116.239
Phvul.001G117000	Nascent polypeptide-associated complex (NAC), alpha subunit family protein	genome	0.00185689	0.00879613	-0.242196	0.533457	0.823008	0.220683	0.682142	0.824756	0.0668719	0.0284682	0.122743	-0.198789	0.732077	1	-0.0334979	0.5665	0.961383	0.127479	0.0338387	0.178858	0.143445	2401	3848	2546	2331	964	2217	2049	3062	2623	2088	2687	2227	1393	2513	2025	1550	2471	5073	3226	1837	1516	1919	3312	1824	344.623	291.364
Phvul.001G117100	Nascent polypeptide-associated complex (NAC), alpha subunit family protein	genome	4.85973e-06	7.61497e-05	-0.561291	0.133307	0.450303	-0.101943	0.00982185	0.0628999	-0.287297	0.000394131	0.00749455	-0.430867	0.854814	1	-0.0563718	0.355038	0.904507	-0.106009	0.0555313	0.245456	0.155168	793	1096	651	483	290	503	465	708	613	437	594	551	439	639	621	390	567	1261	854	576	425	543	757	419	99.527	67.449
Phvul.001G117200	GTB1 global transcription factor group B1	genome	0.0011097	0.00581962	0.482702	0.38929	0.734314	0.222651	0.0197047	0.0993009	0.372636	0.0633116	0.206399	0.323952	0.572332	1	-0.0442033	0.105437	0.676488	0.212996	0.515679	0.790757	-0.22946	433	633	441	557	416	588	353	511	463	570	485	428	303	493	520	460	796	1643	808	355	286	403	781	477	59.05	82.514
Phvul.001G117400	hydroxyproline-rich glycoprotein family protein	genome	0.00344014	0.0142664	-0.2612	0.182769	0.525936	-0.0636334	0.141757	0.335454	-0.0849163	0.235462	0.462948	-0.0843734	0.504033	1	0.106026	0.222804	0.835611	-0.114483	0.242644	0.55971	-0.325285	213	312	209	166	98	190	145	209	176	143	208	175	166	240	279	232	310	595	460	203	174	184	330	175	28.761	23.998
Phvul.001G117500	DPE2 disproportionating enzyme 2	genome	0.629977	NA	-0.5667	0.366048	NA	-1.59418	0.577711	NA	0.716606	0.397615	NA	-0.807355	0.878255	NA	-0.182864	0.418099	NA	-1.11433	0.813232	NA	-0.419625	0	2	2	0	1	1	1	0	0	2	0	3	1	1	2	0	1	3	2	1	1	0	0	2	0.157	0.106
Phvul.001G117600	photosynthetic electron transfer A	genome	0.284924	NA	1.17061	0.825441	NA	0.408885	0.780127	NA	-0.190016	0.720756	NA	0.353786	0.755518	NA	0.276677	0.438281	NA	0.683203	0.454935	0.747043	-0.841159	2	0	4	4	3	3	1	3	2	0	2	2	5	1	2	2	10	6	5	3	3	4	6	4	0.235	0.529
Phvul.001G117700	DPE2 disproportionating enzyme 2	genome	0.305418	0.461293	0.305095	0.497911	0.800792	0.0252555	0.894105	0.950221	0.118169	0.0648078	0.20938	0.485452	0.545483	1	0.140239	0.437125	0.935595	0.147514	0.88869	0.967405	-0.177857	237	320	180	244	202	229	148	199	219	221	213	174	155	234	232	227	357	946	452	180	145	243	308	198	28.879	35.68
Phvul.001G117800	ATPI4K GAMMA 1,PI4K GAMMA 1 phosphoinositide 4-kinase gamma 1	genome	0.38029	NA	NA	0.145471	NA	1.81432	0.0529962	NA	2.26456	0.771024	NA	0.763933	0.672691	NA	1.39102	0.834795	NA	0.871992	0.621948	NA	1.15472	0	2	1	0	0	0	3	5	0	8	2	1	0	1	0	1	2	0	3	0	0	0	2	0	0.118	0
Phvul.001G117900	CYP98A3 cytochrome P450, family 98, subfamily A, polypeptide 3	genome	0.607026	0.736659	0.0697051	0.000846948	0.0208265	0.845263	0.136308	0.327811	0.422034	0.552515	0.748443	-0.0963986	0.531796	1	-0.0237727	0.25756	0.855641	0.344898	0.00743564	0.0620489	-0.691364	961	1655	816	1095	498	1077	976	1942	1735	1030	1317	1148	1191	1788	1149	1619	1763	3413	2859	968	783	1311	2948	1450	134.479	141.136
Phvul.001G118200	ATFKBP65,FKBP65,ROF2 FKBP-type peptidyl-prolyl cis-trans isomerase family protein	genome	1	NA	NA	0.346596	NA	NA	1	NA	NA	0.735032	NA	NA	0.54012	NA	NA	0.39334	NA	NA	1	NA	NA	0	0	0	0	0	0	1	0	0	0	0	0	0	0	0	0	0	1	1	0	0	1	0	0	0	0
Phvul.001G118300	nodulin MtN21 /EamA-like transporter family protein	genome	0.417865	0.574104	0.355743	0.367301	0.718853	-0.0155982	0.782036	0.886397	0.20629	5.8357e-05	0.00209271	0.871822	0.768313	1	0.0363153	0.983235	0.999335	-0.00509025	0.161934	0.456472	-0.439262	989	1253	772	1180	573	1106	568	788	894	991	977	675	637	1176	1231	1682	2181	5940	2184	850	510	992	1364	947	118.1	151.126
Phvul.001G118600	CYP94D2 cytochrome P450, family 94, subfamily D, polypeptide 2	genome	0.0100704	0.0333455	-0.941442	3.82822e-05	0.00235431	-1.72758	0.000612676	0.0096591	-1.35265	0.805682	0.90128	0.187184	0.636864	1	-0.15734	0.125791	0.715176	-0.718245	0.214798	0.527167	-0.795589	35	37	143	26	28	29	15	15	19	16	25	23	64	106	108	106	152	299	164	70	49	62	54	68	8.425	4.387
Phvul.001G118800	ATUBP5,PDE323,UBP5 ubiquitin-specific protease 5	genome	0.0468267	0.112001	0.464738	0.911426	0.977643	0.112541	0.315305	0.53617	0.308285	0.781448	0.888789	0.128439	0.430508	1	-0.0961752	0.305044	0.874962	-0.11074	0.415425	0.719735	-0.281575	117	169	105	146	131	123	87	125	107	147	129	92	94	120	140	106	172	403	214	89	73	92	165	100	15.321	21.144
Phvul.001G118900	Major facilitator superfamily protein	genome	1.28006e-08	7.50192e-07	-1.81925	0.010575	0.10746	-0.737338	0.00125286	0.0158168	-0.944414	0.0131273	0.0749079	-0.757325	0.769753	1	0.0337836	0.938597	0.997123	0.042121	0.000738963	0.0106543	1.04815	449	543	360	87	93	104	191	132	289	123	232	179	195	151	141	121	137	249	321	161	84	225	199	122	52.977	15.012
Phvul.001G119000	Major facilitator superfamily protein	genome	2.1491e-05	0.000249237	-2.43368	0.100253	0.389768	-0.849673	0.124566	0.310986	-0.799071	0.718383	0.85276	-0.0786266	0.129538	1	0.717297	0.790422	0.9854	-0.282703	0.0423908	0.206965	0.974442	86	140	51	17	10	11	37	18	61	11	44	66	22	57	26	27	45	103	84	75	37	57	23	14	10.854	2.009
Phvul.001G119100	Mog1/PsbP/DUF1795-like photosystem II reaction center PsbP family protein	genome	0.436682	0.591746	-0.521633	0.234077	0.59336	-0.740335	0.789627	0.890789	0.0858898	0.665723	0.821059	0.493918	0.387636	1	0.685505	0.698055	0.976265	-0.324912	0.114807	0.376201	1.00536	5	8	49	7	22	3	13	8	7	29	14	7	7	10	6	11	15	31	23	5	14	8	8	4	2.429	1.692
Phvul.001G119200	NA	genome	0.499662	0.650046	-0.0155462	0.921278	0.980468	0.154406	0.0935522	0.262304	-0.390217	0.152939	0.356461	-0.18586	0.79721	1	0.0778119	0.288152	0.869105	-0.281051	0.485238	0.768173	0.0760948	38	72	40	43	17	50	27	50	49	29	24	34	29	36	41	16	44	104	68	28	31	37	39	19	5.878	5.815
Phvul.001G119300	BZIP49 basic region/leucine zipper motif protein 49	genome	0.0105419	0.0345946	0.539738	0.00964478	0.102019	0.52006	0.00227408	0.0234333	0.598266	0.281535	0.514018	0.344517	0.985918	1	0.00137715	0.381838	0.918445	0.186588	0.195281	0.501534	-0.35748	118	187	133	180	142	150	144	189	141	201	146	157	102	161	155	133	232	569	256	126	93	138	242	138	17.163	24.95
Phvul.001G119400	Single-stranded nucleic acid binding R3H protein	genome	0.000619058	0.00367048	1.02655	0.213749	0.566765	0.45273	0.0234568	0.110845	0.78416	0.445217	0.666048	0.351053	0.652544	1	0.00909766	0.883487	0.99107	0.100174	0.278816	0.599117	-0.456191	330	510	348	535	704	555	415	422	390	829	354	372	292	420	502	443	781	1501	898	267	222	338	663	416	46.551	94.831
Phvul.001G119500	Homeodomain-like superfamily protein	genome	0.531598	NA	1.44252	0.0591929	NA	3	0.840675	NA	0.415038	0.240336	NA	0.993114	0.3654	NA	0.82103	0.346915	NA	0.878211	0.204511	NA	-2.42884	0	1	0	0	2	0	2	1	3	0	1	0	0	1	3	4	3	7	4	2	2	3	3	2	0.039	0.106
Phvul.001G119600	CIP111 Cam interacting protein 111	genome	0.85295	0.914192	0.227886	0.835732	0.954049	0.109074	0.143981	0.338814	-0.275589	0.915014	0.958141	0.155421	0.100201	1	-0.448476	0.45794	0.939084	-0.134654	0.40195	0.709081	-0.379499	35	48	46	35	29	48	18	44	43	31	25	25	36	32	57	32	74	139	53	34	17	32	56	36	5.055	5.92
Phvul.001G119800	CYC1BAT,CYCB1;2 Cyclin family protein	genome	0.398251	0.555864	-0.405256	0.317347	0.678718	0.806513	0.311052	0.531796	0.795529	0.373452	0.605445	-0.34639	0.735456	1	0.16052	0.796836	0.985829	0.264264	0.612059	0.844277	-0.481215	8	8	9	7	4	3	4	11	18	2	25	6	9	10	7	7	6	23	15	10	8	7	18	9	0.98	0.74
Phvul.001G119900	NA	genome	0.463965	0.616937	0.0502114	0.601063	0.858568	0.0294273	0.216841	0.431393	-0.122256	0.229897	0.455806	-0.145624	0.843115	1	0.0951733	0.865297	0.990572	0.0644425	0.138617	0.419198	-0.467865	380	460	287	306	173	386	247	295	326	183	322	282	339	493	329	368	481	998	807	346	255	438	539	345	44.16	45.724
Phvul.001G120100	NA	genome	3.29962e-07	9.30663e-06	-0.83891	0.0138673	0.128392	-0.339499	0.0169784	0.0901765	-0.336815	0.0241003	0.110228	-0.334741	0.529891	1	0.118594	0.158955	0.760717	-0.24902	4.53347e-08	2.51703e-06	0.943217	145	259	151	93	47	90	72	119	140	83	142	109	52	84	79	55	71	174	137	75	53	60	94	43	21.747	12.158
Phvul.001G120200	Transcription elongation factor (TFIIS) family protein	genome	0.000105919	0.000887366	1.04018	0.0480456	0.26078	0.6336	0.000830111	0.0118514	0.957163	0.922349	0.961614	0.188277	0.397127	1	-0.161228	0.153534	0.75312	0.438639	0.0314457	0.170787	-0.685825	96	140	92	165	184	151	85	152	147	227	132	125	90	135	168	109	235	444	232	96	71	124	310	146	12.852	26.43
Phvul.001G120300	DNA/RNA helicase protein	genome	0.00296603	0.0126828	-1.64531	0.97621	0.995875	0.112717	0.60998	0.778241	-0.0971845	0.220676	0.445652	-0.47304	0.453265	1	-0.331659	0.847081	0.990177	-0.054525	0.431658	0.73132	-0.534682	6	13	19	4	0	5	12	7	12	3	16	8	11	17	13	12	13	27	21	7	9	12	18	13	1.489	0.476
Phvul.001G120400	ATRL1,RL1,RSM2 RAD-like 1	genome	0.137754	0.256461	-1.24793	0.809366	NA	-0.00923328	0.0790827	NA	-1.60582	0.367968	NA	0.383221	0.227079	NA	0.817005	0.88353	0.99107	0.111748	0.720398	0.901709	-0.511809	2	2	12	1	2	2	5	4	3	1	3	0	4	8	5	13	17	9	20	6	8	4	8	8	0.627	0.264
Phvul.001G120500	CPN10 chaperonin 10	genome	7.92727e-07	1.86996e-05	-0.899941	0.0885357	0.364056	-0.25359	0.0294342	0.128422	-0.366808	0.000252332	0.00557542	-0.669737	0.958294	1	-0.0453896	0.252153	0.851183	-0.195618	0.178962	0.480022	0.173585	1350	2206	1403	863	370	737	848	1209	1082	665	1256	1002	957	1228	1090	695	861	2067	1670	1205	728	1073	1365	676	194.313	104.134
Phvul.001G120600	SCPL45 serine carboxypeptidase-like 45	genome	0.511635	0.659981	-0.0681559	0.961392	0.991966	0.0805683	0.20027	0.413167	-0.516615	0.502628	0.710937	-0.479116	0.751925	1	-0.183054	0.102708	0.672232	-0.913516	0.398036	0.705762	0.204381	157	240	98	184	39	127	105	111	179	32	131	100	62	190	68	109	142	153	175	97	48	85	55	45	19.396	18.501
Phvul.001G120800	ATGIP1,GIP1 AtGCP3 interacting protein 1	genome	0.668431	0.784362	0.190463	0.140552	0.463318	-0.0189149	0.891656	0.94926	0.151542	0.190067	0.407357	0.293494	0.9483	1	0.0133598	0.604827	0.963106	0.104807	0.0123968	0.0897842	0.0963818	480	770	580	592	462	494	371	481	511	526	559	460	322	524	429	438	698	1614	816	373	272	393	693	407	71.707	81.827
Phvul.001G120900	NA	genome	0.923617	0.955764	0.231326	0.013603	0.126704	1.07764	0.478505	0.68079	0.422009	0.576722	0.766018	-0.259602	0.379159	1	-0.254074	0.588534	0.96235	-0.105543	0.0187487	0.119966	-1.04497	19	24	11	20	7	20	26	38	22	24	15	16	26	32	25	34	47	41	48	16	15	27	43	14	2.116	2.484
Phvul.001G121000	Aldolase superfamily protein	genome	0.0192273	0.0555045	0.960431	0.799901	0.940207	0.0525179	0.143519	0.337927	0.801545	0.293081	0.52593	0.607147	0.515013	1	0.416937	0.410088	0.926753	0.394712	0.631243	0.854898	0.0312214	125	149	117	123	340	101	84	131	91	272	145	101	75	107	103	127	197	440	272	104	56	129	178	101	15.321	29.813
Phvul.001G121100	ATPIN1,PIN1 Auxin efflux carrier family protein	genome	0.00186996	0.00884141	-0.465969	8.26212e-07	0.000122869	1.02794	0.156456	0.356311	0.377484	0.00847264	0.0562051	-0.352404	0.534741	1	0.130865	0.751572	0.982009	0.167556	0.808126	0.937409	-0.167358	136	229	112	91	60	105	173	293	268	122	198	151	117	154	128	100	137	313	263	139	94	124	260	104	18.691	13.532
Phvul.001G121200	basic helix-loop-helix (bHLH) DNA-binding superfamily protein	genome	0.998326	1	0.0616467	4.35508e-07	7.36547e-05	1.79356	1.76577e-06	0.000119478	1.69355	0.774164	0.884791	-0.133456	0.727498	1	0.251909	0.0468271	0.50005	0.762328	0.107311	0.363056	-0.664425	111	170	68	84	105	81	172	395	346	437	230	191	105	156	151	178	188	295	365	99	93	172	414	175	13.675	14.272
Phvul.001G121300	NA	genome	1	NA	NA	1	NA	NA	0.421621	NA	NA	0.733804	NA	-0.82103	0.744016	NA	-0.204359	0.360213	NA	NA	0.356737	NA	NA	0	0	0	0	0	0	0	0	0	1	0	0	1	0	0	0	1	0	1	0	0	0	0	0	0	0
Phvul.001G121400	ATGTF2H2,GTF2H2 general transcription factor II H2	genome	0.0710614	0.154757	-0.170767	0.800951	0.940621	0.171006	0.41217	0.625778	-0.015348	0.371151	0.603197	-0.0135601	0.298069	1	0.187809	0.380655	0.918109	0.200485	0.629797	0.854166	-0.059953	73	107	66	61	34	67	65	82	62	63	73	49	54	74	63	57	82	194	125	70	52	61	97	81	9.639	8.563
Phvul.001G121500	Cytochrome bd ubiquinol oxidase, 14kDa subunit	genome	4.7519e-06	7.4726e-05	-0.513581	0.0248866	0.180782	-0.217858	0.00393286	0.0338789	-0.329268	0.000330582	0.00668424	-0.447126	0.443579	1	-0.169962	0.0768002	0.601069	-0.24202	0.0176809	0.115575	0.220864	2313	3795	2618	1824	823	1884	1459	2211	1992	1507	1971	1801	1468	2338	1771	1353	1831	4015	2773	1725	1130	1574	2243	1318	341.919	239.508
Phvul.001G121600	dual specificity protein phosphatase-related	genome	0.0129681	0.0406176	0.812126	0.470289	0.783899	0.347821	0.0808638	0.241214	0.721383	0.712251	0.849578	0.261258	0.498751	1	0.315219	0.325573	0.889029	0.323184	0.425846	0.72681	0.0997565	400	668	421	510	982	446	428	516	486	955	513	398	223	418	394	365	544	1274	905	339	218	424	579	407	58.345	102.442
Phvul.001G121700	ARV1 Arv1-like protein	genome	0.0130263	0.0407592	0.628871	0.539756	0.825839	0.261782	0.121078	0.306448	0.448828	0.311851	0.545181	0.358976	0.435546	1	0.195934	0.0339964	0.430118	0.464007	0.857306	0.956753	-0.208261	81	110	103	107	107	123	80	99	87	104	100	101	60	90	103	67	187	317	191	80	58	95	177	108	11.52	17.814
Phvul.001G121800	Ubiquitin-associated (UBA) protein	genome	0.378665	0.53587	0.0665314	0.410979	0.74684	0.218213	0.185461	0.395859	0.289892	0.0782044	0.23593	-0.0520507	0.930543	1	0.00421886	0.60308	0.963028	0.0157005	0.936701	0.981963	-0.129976	207	380	289	270	147	263	232	277	260	277	287	250	203	268	243	179	352	681	421	214	178	188	390	208	34.325	35.945
Phvul.001G121900	F-box family protein	genome	0.801684	0.879039	0.287199	0.958266	0.991578	0.165794	0.314035	0.534783	-0.116241	0.469965	0.68586	0.382954	0.164832	1	-0.391845	0.959169	0.998942	0.0427792	0.151514	0.441138	0.20239	54	91	96	96	35	87	54	91	59	42	67	60	39	59	58	48	92	218	72	31	32	37	82	56	9.443	11.523
Phvul.001G122100	ATLMCO4,IRX12,LAC4,LMCO4 Laccase/Diphenol oxidase family protein	genome	1	NA	NA	0.554465	NA	NA	1	NA	NA	0.503404	NA	-0.807355	0.205531	NA	-2.19068	0.486897	NA	0.686634	0.088877	NA	NA	0	0	0	0	0	0	0	0	1	0	0	0	0	4	0	0	1	3	1	0	0	0	5	2	0	0
Phvul.001G122300	F-box family protein	genome	0.433985	0.589472	1.4357	0.71082	NA	NA	0.699243	NA	NA	0.206973	NA	0.687299	0.960487	NA	0.11927	0.0443151	0.490088	-1.12204	2.63737e-06	9.30658e-05	-4.33848	0	1	1	1	0	3	0	0	0	0	0	0	11	5	14	16	29	40	23	12	2	2	6	7	0.078	0.211
Phvul.001G122400	NA	genome	0.0917456	0.188354	1.41799	0.2249	0.581643	-0.862939	0.211832	0.426184	-0.939468	0.90412	0.952789	0.184599	0.08251	1	-1.39544	0.375364	0.915384	-0.453136	0.799315	0.933492	-0.156511	14	29	10	48	2	55	3	7	12	6	6	9	23	9	12	8	58	22	8	6	5	5	18	12	2.077	5.55
Phvul.001G122600	F-box family protein	genome	0.468239	NA	NA	0.469172	NA	NA	1	NA	NA	1	NA	NA	1	NA	NA	1	NA	NA	1	NA	NA	0	0	0	0	0	1	1	0	0	0	0	0	0	0	0	0	0	0	0	0	0	0	0	0	0	0.053
Phvul.001G122900	PPR596 PENTATRICOPEPTIDE REPEAT 596	genome	0.701656	0.808233	0.258718	0.960766	0.991952	0.163507	0.568642	0.747081	0.325299	0.184088	0.398794	-0.166294	0.764619	1	-0.0776794	0.821082	0.988748	0.172508	0.742951	0.911562	-0.0770217	57	57	54	38	53	58	34	63	45	41	70	49	42	48	42	27	57	123	74	37	31	37	86	39	6.583	7.876
Phvul.001G123000	PSL5,RSW3 Glycosyl hydrolases family 31 protein	genome	0.00124021	0.00636894	1.57342	0.528141	0.819574	0.382686	0.198551	0.411084	-0.452727	0.773638	0.884632	0.324262	0.454133	1	0.309996	0.198869	0.811072	-0.556304	0.97898	0.993911	-0.202472	18	23	22	70	17	52	28	22	12	8	15	12	10	19	25	17	25	77	40	22	14	17	19	4	2.469	7.348
Phvul.001G123100	GYRB2 DNA GYRASE B2	genome	0.372829	0.530271	0.0255449	0.641489	0.878773	0.214706	0.97061	0.98673	0.132718	0.0631868	0.206246	-0.16189	0.411053	1	0.0982673	0.895513	0.992519	0.0828513	0.999685	0.999949	-0.156637	101	134	95	102	63	84	80	111	98	78	103	94	75	101	98	62	134	235	155	100	78	79	148	89	12.931	13.162
Phvul.001G123200	ATMAP70-1,MAP70-1 microtubule-associated proteins 70-1	genome	0.00463425	0.0179812	-0.460687	0.0731929	0.330864	-0.240765	0.16813	0.373286	-0.142449	0.861425	0.932715	0.042745	0.901753	1	0.0482552	0.475114	0.943817	0.222982	0.152038	0.441886	0.132417	99	145	196	97	60	80	72	116	93	83	137	83	78	136	85	107	149	286	193	101	57	94	182	104	17.241	12.528
Phvul.001G123300	BZIP45,TGA6 TGACG motif-binding factor 6	genome	5.46179e-06	8.35601e-05	0.932929	0.00992715	0.10366	0.564174	0.00442245	0.0366793	0.628413	0.143352	0.343126	0.322371	0.619433	1	-0.0280578	0.488742	0.947444	0.175747	0.818783	0.941794	-0.217553	347	637	502	804	555	744	487	637	534	745	529	472	244	494	549	499	861	1472	874	323	236	345	801	437	58.227	111.164
Phvul.001G123400	VQ motif-containing protein	genome	0.00161411	0.00786323	-1.827	0.0478444	0.260299	-1.07529	0.00268741	0.0263054	-1.76312	0.480166	0.693585	0.609876	0.433881	1	0.57119	0.0984899	0.663435	1.39997	2.52891e-05	0.000643873	2.6407	10	68	56	11	7	10	13	23	12	9	9	12	1	3	12	5	21	17	14	7	6	2	33	11	5.251	1.48
Phvul.001G123700	NA	genome	0.153366	0.277883	0.49297	0.887432	0.970003	0.100923	0.301068	0.522684	-0.115134	0.348739	0.58045	0.301427	0.761273	1	-0.0141506	0.480727	0.945235	-0.179239	0.125662	0.396837	-0.523846	268	387	247	368	235	338	187	230	313	138	261	234	243	483	240	390	557	1148	651	250	185	326	354	249	35.344	49.741
Phvul.001G123800	PIP5K4 phosphatidyl inositol monophosphate 5 kinase 4	genome	1	NA	NA	1	NA	NA	1	NA	NA	1	NA	NA	0.48918	NA	NA	1	NA	NA	1	NA	NA	0	0	0	0	0	0	0	0	0	0	0	0	0	0	0	0	0	0	0	0	1	0	0	0	0	0
Phvul.001G123900	FD-GOGAT,GLS1,GLU1,GLUS glutamate synthase 1	genome	0.388441	0.545598	0.0177152	0.199061	0.549494	-0.121216	0.907764	0.957579	0.0885797	0.00383819	0.0331343	0.695723	0.0488739	1	0.41571	0.329223	0.891882	0.162528	0.88996	0.967742	-0.136213	445	784	502	563	285	451	335	407	459	361	535	503	315	603	499	644	894	2501	1294	489	363	595	675	457	67.827	68.665
Phvul.001G124000	NA	genome	0.170693	NA	NA	0.17424	NA	1.40235	0.264575	NA	1.20123	0.153674	NA	NA	0.839045	NA	0.404696	0.108843	NA	1.87821	0.629381	NA	0.580375	1	2	1	0	0	0	1	5	2	2	3	2	1	1	0	0	0	0	2	0	1	1	6	1	0.157	0
Phvul.001G124100	BOP2 Ankyrin repeat family protein / BTB/POZ domain-containing protein	genome	1.40082e-05	0.000176911	-1.22693	0.0778318	0.342069	-0.383404	0.156982	0.356932	-0.240424	0.477714	0.691912	-0.265191	0.811731	1	0.0392901	0.87488	0.990572	0.114045	0.000909893	0.0125833	0.830167	87	120	194	44	39	44	71	80	81	98	104	56	29	61	78	63	71	112	100	62	34	39	103	56	15.713	6.713
Phvul.001G124150	NA	genome	0.199527	0.338546	-0.197563	0.296898	0.660571	-0.123379	0.185487	0.395873	-0.189143	0.97937	0.990326	0.184555	0.821739	1	0.0170548	0.364045	0.907473	-0.209314	0.0139676	0.0978186	-0.742781	113	150	82	90	81	52	62	92	85	82	85	63	117	178	135	129	226	505	243	155	96	160	153	92	13.518	11.788
Phvul.001G124200	SEC14 cytosolic factor family protein / phosphoglyceride transfer family protein	genome	0.844278	NA	0.43024	0.799586	NA	0.402759	0.828291	NA	0.393481	0.945256	NA	-0.0846122	0.654281	NA	-0.764622	0.325856	NA	-1.71882	0.796005	NA	-0.421138	0	2	1	1	0	2	2	1	0	2	0	1	2	1	0	2	1	2	0	1	1	0	1	0	0.118	0.159
Phvul.001G124300	AT-P5C1,AT-P5R,EMB2772,P5CR pyrroline-5- carboxylate (P5C) reductase	genome	1.83215e-05	0.000219538	-0.548222	0.00835249	0.0932289	-0.324756	0.00172021	0.0194358	-0.415671	0.127411	0.319334	-0.0765427	0.836131	1	-0.0683422	0.168026	0.770922	-0.165894	0.204332	0.513952	-0.33899	204	386	205	177	71	155	119	185	175	124	180	149	177	284	288	197	312	741	413	226	172	203	347	177	31.151	21.303
Phvul.001G124400	LYC lycopene cyclase	genome	0.327441	0.484445	0.37295	0.895682	0.972805	0.154406	0.129449	0.318395	0.497786	0.722843	0.854556	0.240327	0.399873	1	-0.171789	0.739731	0.980482	0.0978792	0.919949	0.976634	-0.184739	41	68	41	48	48	48	34	43	49	70	43	48	23	44	60	38	70	156	78	30	20	46	59	43	5.878	7.612
Phvul.001G124500	SEC14 cytosolic factor family protein / phosphoglyceride transfer family protein	genome	0.464557	0.617549	0.24821	0.796982	0.939175	0.0652164	0.532882	0.723044	0.240391	0.245605	0.474743	0.364432	0.824384	1	0.05883	0.482304	0.945483	-0.112944	0.476791	0.761576	-0.273542	202	382	219	275	223	209	162	247	225	334	208	179	168	281	274	262	431	945	539	186	130	224	306	198	31.465	37.372
Phvul.001G124600	NA	genome	0.141138	0.261169	-0.212706	0.0461246	0.255681	-0.336191	0.0351546	0.143867	-0.373809	0.733672	0.861123	0.256135	0.672749	1	0.031995	0.261059	0.857068	-0.266176	0.0220543	0.133853	-0.665626	106	165	87	88	71	70	46	82	86	79	64	67	108	192	123	126	230	533	238	149	104	151	137	95	14.028	12.105
Phvul.001G124700	S-adenosyl-L-methionine-dependent methyltransferases superfamily protein	genome	0.00523958	0.0198332	1.94675	0.00805859	0.0909463	1.72839	0.0124246	0.0736364	1.61103	0.988061	0.994164	NA	0.889452	1	NA	1	1	NA	0.000164961	0.00315913	NA	5	12	11	44	3	33	14	23	33	25	12	28	0	0	0	0	2	1	1	0	0	0	0	0	1.097	4.229
Phvul.001G124900	ATINT3,INT3 nositol transporter 3	genome	0.0705332	0.153804	2.39477	0.398578	0.739396	1.25334	0.0928116	0.261524	2.13934	0.858974	0.931335	-0.0927437	0.350266	1	-0.980927	0.234005	0.843609	-1.35768	0.274143	0.593661	-1.42421	8	4	8	35	1	42	10	10	16	14	49	4	22	17	1	27	34	5	12	6	5	12	5	0	0.784	4.123
Phvul.001G125000	S-adenosyl-L-methionine-dependent methyltransferases superfamily protein	genome	0.50148	0.651311	-0.345135	0.296541	NA	-0.854149	0.107495	NA	-1.60039	0.0079043	NA	-1.62199	0.227944	NA	0.633321	0.0646083	0.561368	-1.19395	0.102113	0.352765	-1.23331	4	4	4	4	0	3	3	1	1	0	2	1	7	6	8	3	0	9	16	16	5	5	4	1	0.47	0.37
Phvul.001G125100	BIGYIN,FIS1A Tetratricopeptide repeat (TPR)-like superfamily protein	genome	7.64793e-08	3.02073e-06	-0.695955	0.59521	0.855207	0.044005	0.0185611	0.0957315	-0.260407	2.81423e-05	0.00131077	-0.528854	0.35029	1	-0.219661	0.346418	0.902234	-0.122912	0.40845	0.713873	-0.0154538	234	425	296	182	73	182	187	292	264	186	204	216	181	285	253	148	225	504	333	202	166	217	304	198	37.421	23.1
Phvul.001G125200	NRPE5,RPB5B Eukaryotic rpb5 RNA polymerase subunit family protein	genome	0.72302	0.824168	0.0360328	0.0883305	0.363665	-0.166469	0.623139	0.78797	0.226728	0.951172	0.976459	0.153255	0.136721	1	-0.197677	0.224647	0.837953	-0.146825	0.498554	0.777883	-0.267831	323	526	372	292	343	293	228	300	293	438	377	271	275	423	397	339	560	1244	634	268	182	290	510	277	47.844	49.054
Phvul.001G125300	Glutaredoxin family protein	genome	0.27375	NA	1.4257	0.494978	NA	-1.1822	0.233448	NA	NA	0.56401	NA	-0.807355	0.510241	NA	0.817136	0.868843	NA	-0.114333	0.813232	NA	0.168398	1	1	1	2	0	4	0	0	1	0	0	0	0	0	2	0	1	1	2	0	2	0	2	0	0.118	0.317
Phvul.001G125400	CBL cystathionine beta-lyase	genome	0.784749	0.867779	0.247488	0.141444	0.46492	-0.363131	0.146092	0.341589	-0.341201	0.00979271	0.0619714	-0.293894	0.184782	1	-0.273099	0.283479	0.865994	-0.122914	2.55773e-37	1.60942e-34	-3.15027	19	28	28	28	17	21	14	12	18	16	17	12	122	176	198	123	149	440	235	131	100	124	246	126	2.939	3.489
Phvul.001G125500	NA	genome	1	NA	NA	1	NA	NA	0.462658	NA	NA	1	NA	NA	1	NA	NA	1	NA	NA	1	NA	NA	0	0	0	0	0	0	0	0	0	1	0	0	0	0	0	0	0	0	0	0	0	0	0	0	0	0
Phvul.001G125600	NA	genome	0.0435548	0.105669	0.428508	0.376621	0.724912	0.24697	0.232129	0.448291	0.292882	0.00125741	0.0161721	0.563059	0.572945	1	0.106119	0.17199	0.775915	0.214813	0.0077167	0.0636927	-0.537066	88	205	128	142	124	154	92	137	148	134	139	119	105	195	155	201	320	662	320	133	103	159	239	177	16.496	22.201
Phvul.001G125700	Plant protein 1589 of unknown function	genome	1.03585e-05	0.000139211	0.827255	0.491007	0.796922	0.227692	0.0154309	0.0849665	0.533077	0.00390718	0.0334655	0.539904	0.676394	1	0.112797	0.488863	0.947444	0.140146	0.220388	0.533079	-0.376515	344	557	371	619	571	483	335	370	419	567	452	380	256	522	452	567	925	1655	897	363	250	383	679	414	49.842	88.435
Phvul.001G125800	ARR9,ATRR4 response regulator 9	genome	0.00425279	0.0168155	0.599638	0.613663	0.865197	0.228621	0.789854	0.890842	0.185009	0.0525597	0.183735	0.430212	0.0171808	1	0.300547	0.147633	0.746621	0.240661	0.0174437	0.114449	0.153372	962	1138	828	1290	707	1292	672	991	926	713	924	893	518	774	669	735	1246	2669	1419	719	604	776	1100	647	114.731	173.856
Phvul.001G125900	Calcium-dependent phosphotriesterase superfamily protein	genome	0.734344	0.831304	0.139063	0.0991403	0.387766	-0.328065	0.799108	0.896935	0.0560243	0.71225	0.849578	0.309169	0.330474	1	0.210167	0.66306	0.970869	0.122112	0.965815	0.990783	-0.188871	801	936	522	822	313	709	348	462	548	447	620	718	516	905	497	680	842	2660	1200	822	497	913	885	475	88.517	97.474
Phvul.001G126000	SSL2 strictosidine synthase-like 2	genome	0.0142251	0.0437205	1.38247	0.778507	0.934371	0.306139	0.160954	0.362928	0.846087	0.00140795	0.017419	1.67986	0.863766	1	0.16479	0.957658	0.998595	0.0622316	0.68687	0.885753	0.0234992	11	11	8	24	9	25	4	6	18	7	23	11	3	12	7	18	28	78	19	5	4	6	12	7	1.176	3.066
Phvul.001G126100	Ribosomal protein S7p/S5e family protein	genome	0.56767	NA	1.01372	0.713485	NA	0.727747	0.65006	NA	-0.60812	0.615043	NA	0.403578	0.858881	NA	-0.764622	0.710731	NA	-0.703868	0.852496	NA	-0.00916	0	0	4	1	1	4	1	0	4	0	1	1	0	1	2	3	3	1	0	0	2	1	1	0	0.157	0.317
Phvul.001G126200	Mitochondrial substrate carrier family protein	genome	7.57312e-05	0.000679441	0.888797	0.000182555	0.00718425	0.858549	8.59422e-05	0.00239272	0.890456	0.160546	0.36689	0.356139	0.780032	1	-0.0114962	0.404409	0.924429	0.225549	0.991673	0.997371	-0.157582	108	201	158	222	198	221	153	273	213	290	189	179	89	155	144	152	277	445	263	86	88	104	243	147	18.299	33.883
Phvul.001G126300	Haloacid dehalogenase-like hydrolase (HAD) superfamily protein	genome	0.516561	0.664065	0.366835	0.106277	0.401556	-0.177816	0.343208	0.563126	-0.0517684	0.063296	0.206399	0.455354	0.0407596	1	-0.385035	0.0296098	0.400132	-0.415666	0.177973	0.478529	-0.443734	375	594	482	617	199	571	254	347	367	295	407	362	337	647	486	626	989	1932	707	373	198	350	511	339	56.856	73.317
Phvul.001G126400	BHLH038,ORG2 basic helix-loop-helix (bHLH) DNA-binding superfamily protein	genome	0.0921135	0.188951	0.631319	0.664482	0.888265	-0.0564825	0.708793	0.841463	0.269117	0.940199	0.97105	0.0898644	0.227572	1	-0.385756	0.135049	0.727296	-0.518694	0.241989	0.558986	-0.559017	79	200	173	169	212	138	112	139	77	221	109	84	109	205	182	154	320	455	248	110	73	80	153	144	17.711	27.434
Phvul.001G126600	NA	genome	0.00757567	0.0266153	-1.37412	0.41227	0.74747	0.428258	0.311072	0.531796	0.534993	0.000986575	0.0140196	-1.39465	0.011187	0.998888	-1.18306	0.500608	0.950622	-0.185288	0.745208	0.912367	0.088727	213	960	446	145	224	94	438	759	447	996	388	399	226	350	558	72	252	435	338	128	101	113	645	328	63.439	24.474
Phvul.001G126700	Calcium-binding EF-hand family protein	genome	0.21632	0.358848	0.540651	0.174032	0.514056	0.477976	0.545216	0.731748	0.280699	0.293239	0.526166	0.349178	0.488424	1	-0.201697	0.524416	0.958307	0.257199	0.943367	0.984727	-0.164371	951	2166	1839	2547	836	1961	1275	1910	2024	1751	1488	1337	984	1555	1598	1294	3776	4204	2153	1105	826	990	2812	1582	194.196	282.483
Phvul.001G126800	SDP1 Patatin-like phospholipase family protein	genome	0.0401854	0.0991787	0.927214	0.901027	0.974156	0.0281165	0.197231	0.409501	0.790933	0.883566	0.944138	0.102074	0.370781	1	0.606696	0.977506	0.998942	0.0748241	0.859402	0.95718	-0.241525	155	256	192	181	516	153	171	130	163	506	167	120	125	185	221	212	307	484	620	165	133	150	289	170	23.628	44.931
Phvul.001G127000	calmodulin binding	genome	0.0302863	0.0792459	0.610739	0.0120641	0.118339	0.617087	0.0546935	0.190027	0.507946	0.0379696	0.148833	-0.297582	0.402221	1	-0.127937	0.897868	0.992947	0.0573436	0.000542517	0.00832615	-0.815301	66	100	69	113	50	103	74	110	88	97	76	81	74	110	124	76	156	209	177	94	49	87	182	80	9.208	14.061
Phvul.001G127100	SQD1 sulfoquinovosyldiacylglycerol 1	genome	0.0015154	0.00750365	-0.327575	0.104136	0.396782	-0.14248	0.130733	0.3202	0.357682	0.910225	0.955403	0.0506129	0.119698	1	-0.252466	0.695298	0.976265	0.102045	0.0347033	0.181951	0.192263	230	404	248	257	96	168	152	196	255	302	283	274	137	236	202	219	335	494	304	137	107	174	302	196	34.56	27.54
Phvul.001G127200	2-oxoglutarate (2OG) and Fe(II)-dependent oxygenase superfamily protein	genome	0.536917	0.681697	0.00374235	0.225114	0.581878	-0.465836	0.163322	0.366051	-0.570256	0.346799	0.578583	0.608558	0.631146	1	-0.195839	0.587798	0.96235	-0.340232	0.814276	0.939724	-0.283945	2858	3930	2114	3395	394	2827	1294	1387	2183	513	2216	1828	2048	3947	2078	3730	4769	13163	4568	2146	1288	2840	2069	2035	348.815	349.721
Phvul.001G127400	2-oxoglutarate (2OG) and Fe(II)-dependent oxygenase superfamily protein	genome	0.205735	0.346037	-0.216351	0.109894	0.408824	-0.510341	0.0659509	0.212553	-0.621884	0.124574	0.315176	0.676946	0.598709	1	-0.143471	0.395932	0.921844	-0.386667	0.67108	0.876814	-0.0273819	392	710	459	493	72	431	229	270	328	128	314	329	226	601	358	560	905	1869	739	326	153	312	373	302	61.166	52.648
Phvul.001G127500	2-oxoglutarate (2OG) and Fe(II)-dependent oxygenase superfamily protein	genome	0.805802	NA	0.442518	0.496026	NA	NA	0.494505	NA	NA	0.0872846	NA	NA	0.094674	NA	NA	0.0924885	NA	NA	0.338613	NA	-1.42884	0	1	0	0	1	0	0	0	0	0	0	0	1	0	1	0	0	0	0	0	0	0	0	0	0.039	0.053
Phvul.001G127600	NA	genome	0.0139327	0.0430115	-0.621194	0.997714	1	0.094262	0.21663	0.431286	-0.330168	0.00361748	0.031945	-1.06698	0.0263137	1	-0.894065	0.351784	0.903661	-0.25321	0.195464	0.501534	0.306211	470	862	494	406	77	397	463	614	394	375	362	367	230	415	455	164	407	353	316	210	146	156	526	323	71.55	46.517
Phvul.001G127700	Gibberellin-regulated family protein	genome	NA	NA	-7.2296	NA	NA	-5.38514	NA	NA	-4.46167	NA	NA	-4.51096	NA	NA	-1.078	NA	NA	-1.49899	NA	NA	5.12464	6	11	592	0	1	2	3	5	3	1	12	8	5	3	5	0	0	1	0	3	4	0	3	2	23.863	0.159
Phvul.001G127800	N-acetylglucosaminyl transferase component family protein / Gpi1 family protein	genome	0.695812	0.804423	0.293622	0.809605	0.94477	0.105515	0.567257	0.746158	0.291359	0.453825	0.672768	0.00884549	0.940686	1	-0.0150814	0.927156	0.995963	0.0824532	0.567043	0.822267	-0.295236	65	64	57	66	37	66	39	55	57	56	63	54	51	56	63	50	73	178	92	46	53	42	87	67	7.288	8.933
Phvul.001G127900	CID1,ERD15,LSR1 dehydration-induced protein (ERD15)	genome	0.0873822	0.181754	-0.0216869	0.0463572	0.255966	-0.088178	0.154558	0.353534	-0.0213635	0.988142	0.994164	0.228948	0.418233	1	-0.0490101	0.711331	0.97737	0.0350598	0.126457	0.398186	0.0335232	2283	3014	1983	2012	1310	1994	1346	1819	2003	1899	1854	1699	1560	2023	1715	1458	2908	6561	3239	1512	1063	1553	2763	1595	285.259	281.003
Phvul.001G128000	BPG2 P-loop containing nucleoside triphosphate hydrolases superfamily protein	genome	0.377089	0.534326	-0.0826591	0.652264	0.882589	0	0.946458	0.975787	0.106437	0.856798	0.930556	0.266532	0.409359	1	-0.259975	0.875922	0.990572	0.0695242	0.380222	0.692474	0.0894098	28	51	31	37	16	24	20	37	26	28	34	28	13	33	31	15	38	110	40	18	15	26	38	24	4.31	4.07
Phvul.001G128100	N-acetyltransferases;N-acetyltransferases	genome	0.0570435	0.130461	-0.738057	0.614984	0.86601	-0.0406654	0.787194	0.889971	0.0331669	0.765868	0.880341	-0.0697703	0.545602	1	-0.279224	0.310758	0.878082	0.477571	0.45048	0.743706	0.112276	16	15	14	7	4	9	5	16	12	5	14	16	4	20	7	9	16	27	19	4	6	12	23	12	1.763	1.057
Phvul.001G128200	disease resistance protein (TIR-NBS-LRR class), putative	genome	0.766302	0.854251	0.433349	0.137355	NA	1.30071	0.762249	NA	0.397823	0.7231	NA	0.251016	0.92983	NA	0.179035	0.287047	0.868523	-0.607993	0.00908769	0.0721447	-2.0118	1	2	4	5	1	1	4	5	4	2	5	0	5	10	6	6	15	23	21	3	3	3	6	6	0.274	0.37
Phvul.001G128300	ABI8,ELD1,KOB1 elongation defective 1 protein / ELD1 protein	genome	0.516417	0.663995	0.0748125	0.194957	0.543469	0.302204	0.45243	0.660071	0.0138142	0.231938	0.458068	-0.0381324	0.725249	1	0.0799418	0.329956	0.892543	-0.0794718	0.113649	0.374457	-0.369891	96	178	100	123	54	115	102	140	106	97	111	79	93	146	121	104	175	338	245	115	72	90	181	100	14.655	15.435
Phvul.001G128400	NA	genome	0.0196978	0.0565366	0.778287	0.649271	0.881133	0.00472585	0.603913	0.773254	0.00786783	0.0120875	0.071212	0.849992	0.890985	1	0.101908	0.244808	0.845288	0.399907	0.142198	0.425594	0.261352	27	52	61	65	51	62	36	41	29	45	33	29	21	24	42	38	84	154	64	23	19	36	58	31	5.486	9.409
Phvul.001G128500	BG1 beta-1,3-glucanase 1	genome	3.98117e-35	8.75858e-31	-6.71628	1.61586e-08	5.81563e-06	-2.81143	1.44791e-22	1.43307e-18	-5.08543	3.10507e-25	2.04883e-21	-5.65497	0.0968205	1	-1.25616	2.35115e-09	3.04266e-06	-3.12779	0.861503	0.95793	-0.0083202	2034	8332	3392	37	27	33	426	748	305	93	101	114	2145	5309	2853	94	164	102	1123	1767	2009	236	370	678	539.093	5.127
Phvul.001G128550	NA	genome	6.31353e-22	2.31496e-18	-6.18244	4.46863e-07	7.43331e-05	-2.8663	3.31892e-17	1.09497e-13	-5.15291	3.73365e-18	1.84769e-14	-5.56062	0.149152	1	-1.24615	1.27139e-07	6.8221e-05	-3.15633	0.712375	0.897547	0.102437	659	2585	969	18	18	7	123	225	88	20	33	37	572	1552	799	28	47	34	320	514	565	59	118	180	165.082	2.273
Phvul.001G128600	RECA3 RECA homolog 3	genome	0.0624324	0.139712	-0.257962	0.433696	0.762037	0.31034	0.445212	0.65383	-0.0333271	0.656838	0.815972	0.045725	0.991271	1	-0.0835326	0.582249	0.96235	0.193275	0.0222601	0.134713	0.378189	51	70	50	45	21	40	45	53	62	41	49	37	20	46	32	23	49	106	43	30	32	29	62	31	6.7	5.603
Phvul.001G128700	Transmembrane proteins 14C	genome	0.00179069	0.00856791	-0.186762	0.163291	0.499203	-0.0254282	0.0493838	0.17819	-0.0967134	0.000716909	0.0111764	-0.251115	0.192739	1	-0.185613	0.0464215	0.498425	-0.171715	0.305114	0.626198	-0.0309235	554	932	765	614	317	535	429	680	560	539	576	485	466	699	548	408	689	1436	852	531	327	443	795	418	88.203	77.493
Phvul.001G128800	ATCKX1,CKX1 cytokinin oxidase/dehydrogenase 1	genome	0.0177431	NA	NA	0.0816462	NA	-1.91427	0.512197	NA	-0.338585	0.640399	NA	-0.82103	0.500946	NA	NA	0.498039	NA	NA	0.0798958	NA	1.88679	1	1	3	0	0	0	0	1	0	0	1	2	0	1	0	0	0	1	0	0	0	0	0	0	0.196	0
Phvul.001G128900	NA	genome	2.81288e-06	5.03527e-05	1.08543	0.612018	0.864917	0.244163	0.0158157	0.0865329	0.620021	0.0134304	0.0760019	1.17173	0.17941	1	-0.61525	0.184049	0.797703	-0.629325	9.73737e-35	5.59433e-32	3.64068	126	184	142	276	169	266	107	151	146	217	159	152	0	11	16	6	29	72	15	5	0	6	8	5	17.711	37.583
Phvul.001G129000	Heat shock protein DnaJ with tetratricopeptide repeat	genome	0.154566	0.279514	0.490721	0.842559	0.956937	0.0691907	0.95178	0.97832	0.118354	0.587903	0.773156	0.280683	0.522427	1	0.194063	0.46706	0.941282	0.254234	0.448689	0.742248	0.0388722	26	54	40	46	39	40	28	33	34	37	39	23	20	40	27	26	52	108	67	22	24	21	60	32	4.702	6.607
Phvul.001G129100	ACA4,ATACA4 alpha carbonic anhydrase 4	genome	NA	NA	-6.51068	NA	NA	-6.2558	NA	NA	-5.54721	NA	NA	-2.22582	NA	NA	0.137192	NA	NA	NA	NA	NA	7.32439	4	7	1711	4	7	3	8	8	1	20	4	4	1	0	7	1	2	0	1	0	9	0	0	0	67.475	0.74
Phvul.001G129200	ATINO80,INO80 INO80 ortholog	genome	1.6765e-08	9.19773e-07	0.896722	0.00905154	0.0981398	0.477688	0.0120309	0.0721016	0.470629	0.110999	0.292807	0.278628	0.607218	1	0.0636545	0.188599	0.802209	0.23299	0.203813	0.51294	-0.327427	100	178	135	224	141	205	120	176	138	162	150	123	96	153	137	169	247	408	236	131	91	124	238	132	16.183	30.13
Phvul.001G129300	GPDHC1 6-phosphogluconate dehydrogenase family protein	genome	0.165023	0.293825	0.718503	0.457962	0.776768	0.342506	0.417062	0.630337	-0.214322	0.285444	0.51748	0.508001	0.254796	1	-0.370487	0.633231	0.968041	-0.159867	0.828861	0.945377	-0.188931	70	120	42	138	27	118	69	67	86	28	66	58	58	90	49	92	122	279	100	41	32	66	74	52	9.091	14.959
Phvul.001G129400	NA	genome	0.115737	0.224772	-0.368414	0.346777	0.702813	-0.207825	0.231513	0.44781	-0.308504	0.817057	0.908013	0.102337	0.947737	1	-0.00244008	0.5002	0.950622	0.385481	0.0246846	0.145228	0.741712	25	35	41	26	5	27	19	25	22	15	26	21	10	10	25	8	29	48	24	16	11	19	34	11	3.958	3.066
Phvul.001G129500	Nucleotide-sugar transporter family protein	genome	2.13343e-09	1.8192e-07	-1.16829	0.0171978	0.145421	-0.414204	2.47557e-05	0.000964645	-0.852348	0.0011303	0.0150669	-0.634376	0.976221	1	-0.0362823	0.165301	0.767711	-0.26129	0.387524	0.698032	0.0760115	474	852	484	248	89	260	240	377	408	190	303	269	383	547	349	303	362	785	708	413	295	369	507	286	70.923	31.557
Phvul.001G129600	ACA4 autoinhibited Ca(2+)-ATPase, isoform 4	genome	1.23279e-07	4.29659e-06	1.39739	0.177699	0.518661	0.448258	0.150542	0.348494	0.502782	0.703136	0.844215	-0.00931635	0.981349	1	-0.010957	0.225321	0.838074	-0.217324	1.89276e-14	2.48865e-12	-2.00424	39	76	54	109	125	96	61	62	51	90	45	47	122	205	178	152	294	437	304	159	106	131	226	116	6.622	17.444
Phvul.001G130000	Cyclin-like family protein	genome	0.387917	0.545252	0.624159	0.855438	0.961561	0.298958	0.593365	0.765898	0.526531	0.988188	0.994164	0.184554	0.854229	1	0.31481	0.671617	0.972717	-0.122893	0.186876	0.490735	0.880618	17	15	10	13	24	11	8	10	21	30	5	11	12	3	2	9	9	16	14	4	6	5	8	4	1.646	2.537
Phvul.001G130100	NA	genome	0.621588	0.748205	0.0796934	0.68076	0.896354	0.0659822	0.129484	0.318442	0.357405	0.965901	0.982983	0.126455	0.819328	1	0.0807822	0.0149153	0.28719	0.43655	0.0420638	0.205864	0.163173	146	201	110	131	106	121	102	127	132	178	148	119	90	116	98	99	168	317	214	77	74	114	212	122	17.907	18.924
Phvul.001G130200	Glycosyltransferase family 61 protein	genome	0.0443526	0.107273	0.8085	0.002908	0.0478502	1.12438	6.33432e-06	0.000331714	1.64125	0.0852244	0.248017	0.84031	0.176483	1	0.634177	0.0150337	0.287508	0.944304	0.290838	0.611332	-0.447914	37	55	32	59	53	49	55	69	80	162	72	60	52	39	35	46	117	234	143	43	36	59	131	74	4.859	8.51
Phvul.001G130300	P-loop nucleoside triphosphate hydrolases superfamily protein with CH (Calponin Homology) domain	genome	0.209204	NA	-0.891333	0.554294	NA	-0.332394	0.310919	NA	-0.703817	0.0144142	NA	-1.55108	0.241025	NA	-0.696844	0.200591	NA	-0.744298	0.260274	0.579332	-0.839247	3	8	4	3	1	2	2	2	5	0	4	3	5	4	11	2	4	6	8	5	1	6	7	0	0.588	0.317
Phvul.001G130400	CDC27b,HBT CDC27 family protein	genome	1	NA	NA	1	NA	NA	1	NA	NA	0.432119	NA	NA	0.477354	NA	NA	0.470201	NA	NA	0.459962	NA	NA	0	0	0	0	0	0	0	0	0	0	0	0	0	0	1	0	0	0	0	0	0	0	0	0	0	0
Phvul.001G130500	P-loop containing nucleoside triphosphate hydrolases superfamily protein	genome	0.387729	0.54512	0.331488	0.652366	0.882589	0.292611	0.345966	0.565592	0.407865	0.572481	0.762806	0.0203499	0.882173	1	-0.0287402	0.970052	0.998942	0.106136	0.761863	0.919571	-0.0693134	71	92	75	62	93	67	40	84	96	89	88	63	54	59	73	50	97	185	109	55	43	52	109	57	9.326	11.735
Phvul.001G130700	ABC-2 type transporter family protein	genome	0.802611	NA	NA	0.868991	NA	0.415038	0.592997	NA	1.4011	0.406661	NA	-0.98483	0.729666	NA	0.108657	0.0225284	NA	-3.30073	0.0202782	NA	-3.60029	0	1	0	0	0	0	0	1	0	2	0	0	0	4	5	4	0	4	4	5	2	0	1	0	0.039	0
Phvul.001G130800	WAK5 wall associated kinase 5	genome	0.4452	NA	-1.15472	0.16163	NA	NA	0.753556	NA	-0.196143	0.227806	NA	NA	0.560637	NA	NA	0.637997	NA	NA	0.161558	NA	NA	0	1	2	0	1	0	0	0	0	2	0	0	0	0	0	0	2	2	0	1	0	0	1	0	0.118	0.053
Phvul.001G130900	ABC-2 type transporter family protein	genome	1.57894e-05	0.000194604	-2.284	0.098967	NA	-0.593796	9.10017e-05	NA	-1.9574	0.482673	NA	-0.402914	0.471475	NA	-0.772399	0.950117	0.997858	0.0970987	4.76696e-06	0.000158268	2.5116	10	23	13	2	3	2	5	8	10	2	5	2	1	4	1	2	3	3	2	2	0	2	2	3	1.802	0.37
Phvul.001G131000	AT-HSFB3,HSFB3 heat shock transcription factor B3	genome	0.0010762	0.0056846	1.53394	5.55956e-07	8.65001e-05	2.16746	7.56194e-11	3.83817e-08	2.82418	0.662434	0.819008	0.0486006	0.354684	1	0.652461	7.46306e-05	0.00892323	1.83881	0.160329	0.454719	-0.683447	112	200	111	394	198	316	451	543	440	1396	466	415	145	122	239	101	319	501	635	160	108	245	1218	508	16.575	47.997
Phvul.001G131150	NA	genome	0.000846448	0.00469064	0.971691	0.0502878	0.267809	0.65644	0.0127563	0.0749067	0.836047	0.0846313	0.246909	0.587808	0.366323	1	0.426272	0.570877	0.96235	0.221657	0.444567	0.740433	-0.346629	176	300	205	278	433	279	250	282	278	453	239	232	177	230	238	307	514	885	649	198	137	221	371	227	26.684	52.331
Phvul.001G131300	Integrase-type DNA-binding superfamily protein	genome	0.254364	0.404044	-0.0771597	0.735358	0.918096	0.0546781	0.945096	0.974993	0.117027	0.680922	0.831412	0.0548603	0.745389	1	0.0836519	0.921049	0.995932	0.0267449	0.763714	0.920176	-0.21566	41	65	42	39	25	40	35	40	41	38	41	43	34	52	42	36	66	132	86	33	35	34	63	45	5.799	5.497
Phvul.001G131400	2-oxoglutarate-dependent dioxygenase family protein	genome	0.649855	NA	1.02748	0.891326	NA	0.415038	0.292617	NA	NA	0.202148	NA	NA	0.517625	NA	-1.19068	0.25773	NA	NA	0.975221	NA	-0.428843	2	0	0	2	0	1	2	0	0	0	0	0	0	1	1	0	0	0	1	0	0	0	0	0	0.078	0.159
Phvul.001G131450	NA	genome	0.0163877	0.0488987	0.765267	0.7706	0.932351	0.235818	0.244051	0.461501	0.509122	0.564616	0.757683	0.391656	0.933214	1	0.120962	0.540007	0.958851	0.29663	0.13424	0.4119	0.308435	115	161	128	160	234	115	93	134	132	203	135	99	72	83	88	75	157	329	179	72	49	74	166	85	15.83	26.906
Phvul.001G131500	EMB2654 Tetratricopeptide repeat (TPR)-like superfamily protein	genome	0.94734	0.969011	0.180442	0.943657	0.987063	0.154872	0.53546	0.724685	0.337311	0.446845	0.667126	-0.0974206	0.554335	1	-0.160283	0.241441	0.843609	-0.32226	0.0641435	0.268821	-0.735639	12	23	15	17	12	13	8	21	13	19	15	14	18	25	19	20	25	57	35	15	13	18	22	14	1.959	2.22
Phvul.001G131600	NA	genome	0.0999211	0.201233	-0.534898	0.549715	0.831546	-0.113053	0.0426169	0.162481	-0.781895	0.310523	0.543773	0.346505	0.0169245	1	-0.503018	0.0105768	0.237701	-0.503877	9.57224e-17	1.59104e-14	-2.49852	13	17	13	10	1	11	6	10	14	3	9	7	50	75	56	70	96	239	83	37	25	30	71	38	1.685	1.163
Phvul.001G131700	ATVLN2,VLN2 villin 2	genome	3.15154e-06	5.47228e-05	-1.45787	0.0416357	0.241553	-0.56374	0.000173718	0.00395258	-1.18914	0.00711586	0.0500887	-0.868256	0.515827	1	0.105654	0.303957	0.874962	-0.292265	0.722632	0.903121	-0.246348	130	164	84	31	17	54	55	63	75	29	42	55	115	148	71	84	81	157	170	134	104	88	122	87	14.812	5.392
Phvul.001G131800	NA	genome	0.0686788	NA	NA	0.293679	NA	NA	0.542154	NA	NA	0.535237	NA	-0.807355	0.851176	NA	-0.182864	0.417219	NA	-1.11433	0.0726247	NA	NA	0	0	0	0	2	2	1	1	0	0	0	1	2	2	0	1	2	1	2	2	0	2	0	0	0	0.211
Phvul.001G131900	DTW domain-containing protein	genome	0.00305116	0.0129837	0.854245	0.53278	0.822715	-0.0520222	0.159795	0.361462	0.490784	0.316317	0.549337	0.448992	0.552653	1	0.231862	0.145321	0.741434	0.510912	0.100624	0.349676	0.331667	35	69	43	71	70	56	28	36	43	72	48	37	27	29	31	29	61	119	69	25	22	30	73	32	5.76	10.413
Phvul.001G132000	FRS6 FAR1-related sequence 6	genome	0.714026	0.816909	0.0397652	0.429408	0.760069	0.505693	0.49096	0.689863	0.462456	0.330059	0.562797	-0.159316	0.166512	1	-0.472685	0.539925	0.958851	-0.167227	0.022858	0.137293	-1.0768	13	14	15	12	5	15	6	14	25	21	16	7	18	22	26	15	23	66	34	8	12	13	30	21	1.646	1.692
Phvul.001G132100	Adenine nucleotide alpha hydrolases-like superfamily protein	genome	0.145553	0.267226	0.407831	0.634301	0.874277	0.215137	0.402695	0.617076	0.277717	0.404124	0.632533	0.00211961	0.284731	1	0.18116	0.0871616	0.633903	0.348767	0.356093	0.670497	-0.00592109	66	97	79	93	69	76	59	77	76	69	76	78	40	76	65	48	83	188	119	67	47	64	121	66	9.483	12.581
Phvul.001G132200	ABAR,CCH,CCH1,CHLH,GUN5 magnesium-chelatase subunit chlH, chloroplast, putative / Mg-protoporphyrin IX chelatase, putative (CHLH)	genome	0.499362	0.649826	0.542132	0.274819	0.638803	-0.537894	0.692429	0.830404	-0.0786569	0.468821	0.684843	-0.349942	0.116062	1	-0.99089	0.9636	0.998942	0.238898	0.968196	0.991263	-0.173193	8	9	8	9	9	9	3	7	3	9	3	6	8	7	6	6	11	12	7	3	2	4	22	1	0.98	1.427
Phvul.001G132300	NA	genome	0.978134	NA	0.106389	0.0814493	NA	NA	0.41102	NA	-0.928209	0.719814	NA	1.17897	0.654373	NA	0.811238	0.4962	NA	1.45199	0.211352	NA	1.88679	0	3	2	0	3	1	0	0	0	1	1	0	0	0	1	0	1	3	0	1	1	0	2	1	0.196	0.211
Phvul.001G132510	NA	genome	0.265569	0.417055	0.579646	0.618067	0.867669	0.325506	0.539169	0.727465	-0.169801	0.130951	0.324185	0.65361	0.445735	1	0.364327	0.721798	0.978606	0.220583	0.605125	0.8408	0.0839847	9	18	10	10	17	14	12	15	8	7	9	9	4	11	11	15	28	29	21	12	5	8	17	8	1.45	2.167
Phvul.001G132600	LRR and NB-ARC domains-containing disease resistance protein	genome	0.940949	NA	0.210307	0.618542	NA	-0.397592	0.939428	NA	0.173431	0.840192	NA	0.299846	0.507363	NA	-0.772399	0.177551	NA	-1.70387	0.946024	NA	-0.205749	1	5	1	1	1	4	0	3	1	2	2	2	1	3	2	1	3	9	1	2	1	0	1	1	0.274	0.317
Phvul.001G132800	NB-ARC domain-containing disease resistance protein	genome	0.43647	NA	NA	0.466958	NA	NA	1	NA	NA	0.510214	NA	0.763933	0.88021	NA	-0.204359	0.634773	NA	0.871992	0.466687	NA	NA	0	0	0	0	1	0	0	0	1	0	0	0	0	0	1	1	2	0	1	0	0	1	1	0	0	0.053
Phvul.001G132860	NA	genome	0.426017	NA	NA	0.187714	NA	NA	0.179317	NA	NA	0.573819	NA	0.763933	0.47112	NA	NA	0.468209	NA	NA	0.450966	NA	NA	0	0	0	0	1	0	0	2	0	1	0	1	0	0	1	1	1	1	0	0	0	0	0	0	0	0.053
Phvul.001G132980	NA	genome	0.367085	NA	1.4357	0.395353	NA	1.41504	0.594261	NA	0.990722	0.0665603	NA	1.32302	0.922376	NA	0.0800221	0.900474	NA	0.14099	0.252284	NA	-1.75352	1	0	1	0	3	1	0	1	3	1	1	1	1	2	2	4	9	9	3	1	2	1	2	3	0.078	0.211
Phvul.001G133000	NB-ARC domain-containing disease resistance protein	genome	0.488831	NA	NA	0.908438	NA	0.415038	0.927106	NA	0.415038	0.293308	NA	-1.80735	0.147229	NA	NA	0.146368	NA	NA	0.479662	NA	-1.42884	0	0	1	0	0	0	1	0	0	0	0	1	0	1	1	0	0	1	0	0	0	0	0	0	0.039	0
Phvul.001G133100	NB-ARC domain-containing disease resistance protein	genome	0.117004	NA	2.75899	0.0421486	NA	3.21842	0.227285	NA	2.4011	0.941572	NA	0.180035	0.842773	NA	-0.18484	0.816262	NA	0.288676	0.344099	NA	-2.01838	0	1	0	1	3	1	2	0	5	2	1	1	2	1	0	1	1	4	2	0	1	3	0	1	0.039	0.264
Phvul.001G133100	NA	genome	0.0188865	0.0547003	1.79527	0.0571899	NA	1.50745	0.0867428	NA	1.39782	0.76784	NA	0.262527	0.712288	NA	-0.183317	0.6655	0.971125	0.230422	0.0195859	0.123536	-1.78919	2	3	2	6	4	8	4	7	4	6	4	4	2	7	9	4	12	22	11	4	3	5	8	10	0.274	0.951
Phvul.001G133200	Insulinase (Peptidase family M16) family protein	genome	0.121982	0.233968	0.30344	0.222582	0.578902	-0.000724002	0.790216	0.891067	0.102166	0.427164	0.652648	0.175736	0.417825	1	0.1016	0.205214	0.817733	0.174383	0.655159	0.867462	-0.205881	394	687	445	578	383	435	314	459	378	446	449	350	284	549	478	460	743	1403	915	389	293	427	777	407	59.795	73.792
Phvul.001G133400	NB-ARC domain-containing disease resistance protein	genome	0.0246527	0.0674157	0.776014	0.619608	0.868697	0.275665	0.896098	0.951062	0.171065	0.576296	0.765781	0.244729	0.465188	1	0.328915	0.727908	0.979405	0.180778	0.0121021	0.0884256	0.721121	28	49	27	51	49	32	25	41	29	33	35	21	15	21	11	24	32	42	41	14	12	14	25	19	4.075	6.978
Phvul.001G133600	NA	genome	0.0137945	0.0426563	0.728708	0.272471	0.636555	0.394745	0.0416073	0.160004	0.616697	0.818609	0.908927	0.110554	0.74405	1	0.10368	0.64458	0.969292	0.16391	0.746647	0.913208	-0.0803506	42	49	36	57	45	54	38	47	41	58	50	40	27	33	40	44	63	83	67	31	24	29	53	40	4.976	8.246
Phvul.001G134100	NB-ARC domain-containing disease resistance protein	genome	0.439044	NA	1.01372	0.197078	NA	1.40235	0.595066	NA	0.716606	0.373973	NA	-0.442187	0.588652	NA	-0.270801	0.742145	NA	0.249795	0.00495478	0.046188	-2.50951	1	1	2	2	1	3	5	1	2	2	1	2	2	5	10	4	5	13	11	3	2	4	13	5	0.157	0.317
Phvul.001G134300	LRR and NB-ARC domains-containing disease resistance protein	genome	0.00765309	0.0268358	0.944853	0.684909	0.89878	0.257937	0.0465045	0.171938	0.738581	0.454049	0.672876	0.228927	0.0153207	1	0.735765	0.927605	0.995963	-0.0146424	0.761923	0.919571	-0.0675427	23	34	25	42	36	39	21	26	27	42	29	33	13	25	26	28	56	48	62	36	23	24	26	19	3.213	6.185
Phvul.001G134400	LRR and NB-ARC domains-containing disease resistance protein	genome	0.0980421	0.198521	0.435827	0.488552	0.796482	0.245947	0.130828	0.320251	-0.117066	0.0863438	0.249795	-0.18507	0.244509	1	-0.210984	0.0454387	0.494877	-0.305343	0.15794	0.450857	0.0823979	100	161	110	130	83	159	84	134	114	102	82	76	64	97	100	65	138	201	132	71	53	51	105	74	14.537	19.664
Phvul.001G134500	NB-ARC domain-containing disease resistance protein	genome	8.50324e-05	0.000746196	1.14915	0.0236158	0.174892	0.74009	0.0153719	0.0847833	0.776178	0.142738	0.342363	0.414589	0.39803	1	-0.18312	0.42045	0.930847	-0.136453	0.00164948	0.0201444	-0.976864	22	26	25	44	39	37	19	38	35	33	33	29	23	44	40	45	73	133	61	27	19	22	54	30	2.86	6.343
Phvul.001G134600	Leucine-rich repeat protein kinase family protein	genome	0.00705899	0.0251576	-0.736878	0.0320424	0.205992	0.922762	0.911351	0.959218	0.113107	0.18026	0.39386	-0.454015	0.587505	1	0.234335	0.514531	0.955537	0.287248	0.343577	0.660464	-0.49509	113	114	54	47	12	66	87	175	140	47	112	72	83	111	101	105	82	192	223	97	74	112	177	103	11.011	6.607
Phvul.001G134700	Protein of unknown function (DUF1138)	genome	1.50057e-06	3.10133e-05	-0.483997	0.0239007	0.176258	-0.192783	0.00167689	0.0191652	-0.320586	0.00939825	0.0603825	-0.229781	0.813069	1	-0.0636029	0.269044	0.859944	-0.113132	0.131895	0.407592	0.0634792	3230	5091	3458	2638	1243	2362	2159	2915	2703	2029	2696	2444	2285	3590	2521	2254	3173	7173	4606	2761	1754	2550	3749	2154	461.548	330.004
Phvul.001G134760	NA	genome	0.178564	NA	-1.05627	0.421547	NA	-0.596837	0.110541	NA	-1.41416	0.284432	NA	-0.967457	0.645988	NA	-0.335015	0.132035	NA	-1.44646	0.834671	0.947913	0.0617433	1	10	3	3	1	1	4	3	0	1	1	2	3	3	4	4	3	2	5	3	1	1	1	2	0.549	0.264
Phvul.001G134900	zinc finger (C2H2 type, AN1-like) family protein	genome	0.0777479	0.165854	-0.815614	0.300666	NA	-0.382781	0.671004	NA	-0.0452725	0.59372	NA	0.768436	0.747997	NA	0.496356	0.620618	0.967021	0.553538	0.000138539	0.00272741	2.50121	11	13	14	7	7	2	7	10	5	11	7	10	0	5	0	2	5	8	7	0	1	5	3	0	1.489	0.846
Phvul.001G135000	NA	genome	5.91811e-06	8.87511e-05	-1.51259	0.259704	0.624267	-0.260485	0.000919952	0.0126473	-1.03819	0.30078	0.533511	-0.210468	0.41833	1	0.237051	0.643526	0.969032	-0.164287	0.0937301	0.336183	0.413878	37	69	21	18	4	11	21	29	30	12	23	12	15	26	30	18	28	62	47	28	20	22	23	24	4.976	1.744
Phvul.001G135100	QRT2 Pectin lyase-like superfamily protein	genome	0.2103	NA	1.75899	0.37732	NA	1.41504	0.231588	NA	1.72583	0.44792	NA	-0.807355	0.613126	NA	-0.595304	0.222485	NA	-2.12928	0.381237	NA	-1.42884	1	0	1	0	3	2	1	2	1	0	3	2	1	2	1	1	1	2	2	0	1	0	0	1	0.078	0.264
Phvul.001G135200	AtSIP2,SIP2 seed imbibition 2	genome	0.0180641	0.0528191	1.27856	0.0903936	0.36774	0.959033	0.00209801	0.0222742	1.62441	4.55868e-06	0.000352496	2.88995	0.0455348	1	1.21786	7.05145e-05	0.00852373	2.01583	0.0445573	0.213301	0.863471	485	503	331	973	787	612	581	618	736	1084	1009	998	197	186	157	252	660	6132	924	345	157	769	1002	607	51.684	125.384
Phvul.001G135300	ATCPK32,CDPK32,CPK32 calcium-dependent protein kinase 32	genome	0.0454164	0.109389	0.518228	0.0452415	0.253278	0.450714	0.438873	0.648756	0.243703	0.281716	0.514215	-0.0655873	0.203758	1	-0.201808	0.0393527	0.462789	-0.262011	0.138655	0.419263	-0.373336	545	842	462	881	362	720	451	692	764	646	462	556	481	699	604	502	973	1525	937	483	341	386	767	467	72.451	103.764
Phvul.001G135400	RNA-directed DNA polymerase (reverse transcriptase)-related family protein	genome	0.00250032	0.0110857	1.22801	0.991505	0.999177	0.122769	0.018085	0.0939994	1.05694	0.416978	0.643643	0.560358	0.78363	1	0.0150631	0.854819	0.990208	0.0752282	0.115902	0.378482	-0.762426	35	54	40	75	86	63	31	42	33	129	40	35	40	66	57	46	102	275	121	38	28	56	74	57	5.055	11.841
Phvul.001G135500	Remorin family protein	genome	2.15859e-06	4.14027e-05	1.57285	0.786696	0.936712	0.0557051	0.131407	0.320995	0.566212	5.45128e-08	1.24032e-05	1.91535	0.98824	1	0.115382	0.0112501	0.246516	0.746291	0.509668	0.786637	0.00884711	460	585	295	1289	628	1038	259	286	506	436	526	546	221	458	313	571	1389	4625	777	279	164	574	780	458	52.506	156.201
Phvul.001G135600	AGK2,GK-2 guanylate kinase	genome	0.633254	0.758057	0.0895268	0.362525	0.715071	0.292905	0.0157163	0.0862024	0.563377	0.410044	0.637614	0.00187592	0.922813	1	0.0167508	0.108401	0.682885	0.41474	0.804476	0.935564	-0.0910384	425	678	407	506	265	420	353	531	512	748	450	498	320	441	437	291	710	1110	730	369	277	351	958	430	59.168	62.956
Phvul.001G135700	NA	genome	0.804032	0.880824	0.235604	0.0814943	0.350386	0.657326	0.084524	0.247428	0.646915	0.247039	0.476157	0.406927	0.695686	1	-0.11068	0.913779	0.994765	0.0836728	0.0594279	0.256	-0.732752	18	28	17	19	15	21	17	24	34	23	23	29	15	34	29	28	58	96	45	21	16	14	46	30	2.469	2.907
Phvul.001G135800	MEF1 mitochondrial RNAediting factor 1	genome	0.170759	0.301791	0.517228	0.112009	0.412966	0.549307	0.0663495	0.21321	0.60573	0.467314	0.683749	0.299887	0.969237	1	0.053831	0.286263	0.868181	0.317547	0.460486	0.750152	0.0281274	36	43	36	49	36	37	31	53	43	35	58	40	21	33	30	31	56	95	62	25	12	25	46	43	4.506	6.449
Phvul.001G135900	ARM repeat superfamily protein	genome	2.57796e-06	4.69495e-05	1.07128	0.103812	0.396161	0.428147	0.00230792	0.0236827	0.73535	0.000409333	0.00773902	0.883137	0.682335	1	0.167871	0.205036	0.817733	0.325387	0.444573	0.740433	-0.285213	68	135	57	150	113	142	83	95	86	139	104	86	56	84	96	94	234	438	188	65	48	85	155	82	10.188	21.408
Phvul.001G136000	NA	genome	0.503376	0.652772	0.37329	0.21493	0.568234	0.462842	0.94726	0.976276	0.14425	0.478199	0.692066	0.421634	0.352699	1	-0.290323	0.333876	0.896468	-0.229921	0.0871609	0.322234	0.41136	18	46	36	48	19	29	35	36	33	31	28	25	18	20	18	16	35	81	29	14	9	8	32	12	3.918	5.075
Phvul.001G136100	Integrase-type DNA-binding superfamily protein	genome	0.132173	NA	NA	1	NA	NA	0.0440176	NA	NA	0.802239	NA	NA	1	NA	NA	0.526143	NA	NA	1	NA	NA	0	0	0	0	1	1	0	0	0	1	2	0	0	0	0	0	0	1	0	0	0	0	1	0	0	0.106
Phvul.001G136200	DNA-binding protein, putative	genome	0.670449	0.785947	0.105737	0.437588	0.763379	-0.000638596	0.961772	0.982556	0.150907	0.95625	0.978798	0.172945	0.288253	1	-0.171613	0.503618	0.95102	-0.0553467	0.237181	0.553587	0.0438622	102	146	98	117	68	91	85	91	85	114	105	73	75	92	83	68	144	284	132	65	55	82	117	63	13.558	14.589
Phvul.001G136300	ATOPT5,OPT5 oligopeptide transporter 5	genome	0.399791	0.557306	0.396509	0.624987	0.870534	0.219808	0.175302	0.382508	-0.242429	0.0559514	0.191002	0.50076	0.69769	1	0.00232823	0.805346	0.987107	-0.00520732	0.536649	0.804505	-0.316159	35	75	55	76	31	54	53	40	52	37	36	33	32	63	58	82	112	187	118	29	27	37	84	45	6.465	8.51
Phvul.001G136400	ADSS adenylosuccinate synthase	genome	0.0090531	0.0306153	-0.180048	0.687286	0.899527	0.169986	0.471798	0.675215	0.0175083	0.151608	0.354649	-0.0657378	0.313303	1	-0.178539	0.146063	0.743494	-0.177832	0.604167	0.840376	-0.229575	504	828	476	488	231	464	431	567	537	381	554	456	355	660	564	436	715	1504	831	408	345	395	669	456	70.845	62.533
Phvul.001G136500	NA	genome	0.919011	0.953769	0.167633	0.641533	0.878773	0.0298157	0.120959	0.306228	-0.25611	0.0023285	0.0240191	0.703346	0.891539	1	-0.0365841	0.281612	0.865827	-0.236759	0.00315604	0.033151	-0.897618	47	83	79	64	33	77	39	67	55	33	55	45	54	151	85	144	277	410	183	81	57	63	124	81	8.189	9.198
Phvul.001G136600	LPAT2 lysophosphatidyl acyltransferase 2	genome	0.619976	0.746785	0.0787576	0.0593358	0.294374	-0.160255	0.0224733	0.108081	-0.207971	0.0153418	0.0826146	0.434054	0.803442	1	0.0639018	0.0376739	0.454649	-0.316033	0.780447	0.925831	-0.122308	387	712	407	484	295	400	300	375	342	313	358	320	257	554	410	520	743	1640	849	352	248	351	402	315	59.011	62.322
Phvul.001G136700	NTT,WIP2 C2H2-type zinc finger family protein	genome	0.00202898	0.0094088	1.18866	0.911078	0.977438	0.172697	0.105075	0.281229	0.753711	0.53045	0.732236	-0.24438	0.355433	1	-0.218223	0.939419	0.99726	0.0470845	0.171136	0.468731	-0.682456	59	70	45	102	116	76	47	54	47	120	63	40	38	71	99	66	112	131	134	38	31	53	104	77	6.818	15.541
Phvul.001G136900	NA	genome	0.194841	0.332804	-0.730783	0.807601	0.943878	0.289539	0.46943	0.673555	-0.432781	0.717839	0.852612	-0.4005	0.985683	1	0.0655258	0.291876	0.872338	0.870863	0.469419	0.75663	-0.608833	39	49	15	17	1	28	27	36	32	2	36	20	46	60	11	55	49	52	79	34	26	33	130	70	4.036	2.432
Phvul.001G137000	ATNEK5,NEK5 NIMA-related kinase 5	genome	0.450964	0.604951	0.340204	0.276947	0.641101	0.314428	0.782195	0.886397	0.0612672	0.698623	0.841917	0.174559	0.689108	1	0.036741	0.921554	0.995932	0.00244503	0.100662	0.349717	-0.463229	176	290	167	259	95	240	169	223	202	148	170	184	155	316	179	237	327	727	400	195	162	212	313	184	24.803	31.399
Phvul.001G137100	NA	genome	1	NA	NA	1	NA	NA	1	NA	NA	0.0941126	NA	NA	0.303257	NA	-1.19068	0.0953199	NA	NA	0.0918417	NA	NA	0	0	0	0	0	0	0	0	0	0	0	0	1	1	0	0	0	0	1	0	0	0	0	0	0	0
Phvul.001G137200	Chaperone DnaJ-domain superfamily protein	genome	0.000629778	0.00372249	-0.689974	0.264183	0.629985	-0.133959	0.234886	0.451327	-0.163375	0.112208	0.294727	-0.301832	0.937375	1	-0.0321292	0.50764	0.952274	-0.148058	0.900373	0.971073	-0.225548	120	139	74	61	28	64	58	84	87	45	98	83	63	141	86	78	105	231	162	100	60	80	128	77	13.048	8.088
Phvul.001G137300	Leucine-rich repeat receptor-like protein kinase family protein	genome	0.00618666	0.0226958	-0.488086	0.341884	0.698028	0.364498	0.138822	0.331063	-0.235521	0.0284515	0.122709	-0.456215	0.895108	1	0.0474751	0.591437	0.96235	-0.0925149	0.155696	0.447415	-0.483111	96	135	85	63	28	76	82	132	93	41	88	75	93	129	107	100	108	214	232	88	66	93	138	105	12.382	8.828
Phvul.001G137500	PLT2 Integrase-type DNA-binding superfamily protein	genome	1	NA	NA	1	NA	NA	0.113988	NA	NA	1	NA	NA	0.557463	NA	NA	1	NA	NA	1	NA	NA	0	0	0	0	0	0	0	0	0	1	1	0	0	0	0	0	0	0	1	0	0	0	0	0	0	0
Phvul.001G137700	nucleolar protein gar2-related	genome	0.00032067	0.00217269	-0.795739	0.0569995	0.287466	-0.409066	2.28567e-05	0.00090671	-1.10222	0.0393719	0.152131	-0.498964	0.837833	1	-0.0210578	0.0809229	0.616022	-0.47921	0.974005	0.992565	-0.143913	210	282	152	117	34	124	102	124	140	58	75	95	152	246	132	133	185	342	275	189	129	152	163	99	25.234	14.536
Phvul.001G137800	Ribosomal RNA processing Brix domain protein	genome	0.0142336	0.0437383	-0.556025	0.654168	0.88342	0.0268246	0.551666	0.735728	-0.0531703	0.438712	0.661037	-0.0551836	0.831953	1	-0.0903055	0.564748	0.961383	0.302776	0.634345	0.856598	-0.0192546	119	150	90	88	30	63	57	121	98	53	114	96	65	100	106	59	135	265	117	91	81	64	208	92	14.067	9.568
Phvul.001G137820	NA	genome	0.3957	0.55332	0.615871	0.661878	NA	-0.146065	0.473378	NA	0.521086	0.635934	NA	-0.147706	0.320315	NA	-0.68519	0.642646	0.968969	0.249795	0.825018	0.944095	-0.052587	6	11	5	12	6	7	4	3	8	10	11	3	1	10	6	6	4	17	6	4	2	9	8	5	0.862	1.321
Phvul.001G137900	Ribosomal RNA processing Brix domain protein	genome	0.00872438	0.0297154	-0.543982	0.748492	0.923485	0.0775062	0.270069	0.490191	-0.175726	0.115335	0.300268	-0.221039	0.584201	1	-0.0170088	0.932211	0.996484	0.0846413	0.899838	0.971046	-0.203939	169	219	147	114	48	110	91	194	141	73	168	119	116	180	163	79	195	419	201	173	141	126	251	153	20.963	14.378
Phvul.001G138000	Pectin lyase-like superfamily protein	genome	0.387962	0.545265	0.359146	0.660358	0.88577	-0.0872868	0.914962	0.960831	0.174679	0.539919	0.738905	-0.147088	0.424304	1	0.32657	0.608837	0.96452	-0.242478	0.990455	0.997371	-0.147691	48	83	52	50	97	27	40	44	46	86	25	46	40	64	47	42	68	130	115	52	48	52	48	39	7.171	9.198
Phvul.001G138100	ATSEN1,SEN1 splicing endonuclease 1	genome	0.421856	0.577778	-0.568178	0.193934	0.541777	-1.17608	0.693842	0.831342	-0.190016	0.829961	0.915941	-0.0141751	0.381468	1	-0.358434	0.755287	0.98241	-0.0822317	0.000548986	0.0084059	-1.96976	4	4	4	2	3	1	0	2	2	3	5	0	9	8	18	12	17	32	17	8	6	10	16	10	0.47	0.317
Phvul.001G138120	NA	genome	0.0173087	0.0510717	-0.456826	0.653168	0.8831	0.252709	0.940419	0.973263	0.10775	0.824741	0.912359	0.222457	0.401524	1	0.14356	0.235515	0.843609	0.372638	0.49107	0.772362	0.0408886	107	144	86	78	31	73	89	126	88	55	122	99	61	73	110	71	156	274	139	87	80	89	150	105	13.205	9.621
Phvul.001G138200	basic helix-loop-helix (bHLH) DNA-binding superfamily protein	genome	0.140646	0.260477	0.499281	0.961575	0.991966	0.120488	0.0824579	0.244086	0.527697	0.0568796	0.193238	0.618471	0.906202	1	-0.0293539	0.562679	0.961383	0.200907	0.575247	0.82732	-0.279693	41	65	61	60	48	67	43	51	43	61	55	67	46	56	49	44	121	243	87	40	41	47	89	53	6.544	9.25
Phvul.001G138400	Cornichon family protein	genome	0.0271178	0.0725252	-0.242752	0.0685121	0.318234	-0.222576	0.0384386	0.152744	-0.264206	0.0550857	0.189349	-0.16831	0.565866	1	-0.0847117	0.0243851	0.366784	-0.367886	0.261985	0.580611	0.0675315	228	447	262	225	141	221	181	210	215	154	220	219	186	295	185	178	239	626	393	184	136	187	240	135	36.715	31.029
Phvul.001G138500	Leucine-rich repeat protein kinase family protein	genome	0.0360189	0.0908837	-0.906031	0.970078	0.994297	0.107551	0.447965	0.656217	-0.254161	0.429807	0.654544	-0.40504	0.430499	1	0.341987	0.796775	0.985829	0.14889	0.806464	0.936516	-0.274719	31	39	21	9	4	23	23	28	23	5	32	21	26	42	14	30	30	49	62	24	32	37	40	22	3.566	1.903
Phvul.001G138600	basic helix-loop-helix (bHLH) DNA-binding superfamily protein	genome	0.489745	0.640628	0.28166	0.383765	0.731299	-0.141667	0.0839545	0.24646	-0.317623	0.655584	0.815208	-0.117769	0.0854194	1	-0.391347	0.0013915	0.0659763	-0.783447	0.655025	0.867416	-0.0412796	140	364	224	242	174	240	167	197	134	216	119	109	110	259	189	177	322	406	292	106	85	80	163	110	28.526	34.676
Phvul.001G138700	PYM,UVI4 uv-b-insensitive 4	genome	0.00157498	0.00772565	-1.00907	0.592827	0.854201	-0.0837487	0.242834	0.45999	-0.34546	0.0707391	0.221248	-0.568664	0.404672	1	0.189233	0.819209	0.988677	-0.0411172	0.783551	0.927108	-0.0397194	127	210	111	70	19	76	80	112	127	29	137	102	81	131	131	86	78	243	203	119	122	103	167	93	17.554	8.722
Phvul.001G138800	NA	genome	0.352072	0.509611	-0.337077	0.148859	0.47716	-0.873354	0.0531289	0.186769	-1.22274	0.125296	0.316236	-0.930816	0.346822	1	-0.780319	0.69645	0.976265	-0.1293	0.18331	0.485708	0.790754	2295	4682	1937	2453	104	2674	942	1337	1393	201	1771	931	1139	1699	1000	608	948	1987	1115	742	680	857	2130	834	349.286	276.51
Phvul.001G138900	CYP93D1 cytochrome P450, family 93, subfamily D, polypeptide 1	genome	0.937541	0.962883	0.109122	0.18132	0.524028	-0.779291	0.0224863	0.10809	-1.66517	0.017907	0.0911467	0.845843	0.606351	1	0.247551	0.177824	0.786257	0.47238	3.52452e-07	1.56811e-05	-2.30415	9	11	5	6	3	11	5	4	2	1	2	3	14	46	32	40	92	159	81	28	15	25	70	44	0.98	1.057
Phvul.001G139000	CYP712A1 cytochrome P450, family 712, subfamily A, polypeptide 1	genome	0.0967434	0.19656	-0.589094	0.0660302	0.312024	-0.835542	0.100532	0.273017	-0.765925	0.710926	0.849009	-0.0925492	0.172103	1	0.665764	0.59664	0.96235	0.360308	0.000501978	0.00784058	1.73282	208	394	228	213	27	169	78	102	171	22	197	152	57	77	52	73	55	179	160	87	88	78	118	64	32.523	21.62
Phvul.001G139200	CYP712A1 cytochrome P450, family 712, subfamily A, polypeptide 1	genome	0.460312	NA	NA	1	NA	NA	1	NA	NA	0.753729	NA	NA	1	NA	NA	1	NA	NA	1	NA	NA	0	0	0	0	1	0	0	0	0	0	0	0	0	0	0	0	0	1	0	0	0	0	0	0	0	0.053
Phvul.001G139250	NA	genome	0.0244768	0.0670764	-0.502717	0.435625	0.762652	-0.124935	0.215894	0.430596	-0.298972	0.55592	0.751105	-0.0346699	0.912808	1	-0.0278942	0.687016	0.975163	0.172412	0.0348333	0.182473	0.556454	134	250	155	120	33	129	91	147	135	49	151	133	75	98	100	80	123	266	142	94	68	111	141	83	21.12	14.906
Phvul.001G139300	ACYB-1,CYB-1 cytochrome B561-1	genome	1	NA	NA	0.460447	NA	NA	1	NA	NA	1	NA	NA	1	NA	NA	1	NA	NA	1	NA	NA	0	0	0	0	0	0	1	0	0	0	0	0	0	0	0	0	0	0	0	0	0	0	0	0	0	0
Phvul.001G139500	CYP93D1 cytochrome P450, family 93, subfamily D, polypeptide 1	genome	0.0508183	0.119133	0.96211	0.348535	0.704508	-0.249426	0.110094	0.288192	-0.581461	0.996499	0.998765	0.0596855	0.0578838	1	-0.619349	0.0138395	0.275385	-0.741633	3.78908e-18	7.20417e-16	-3.12689	17	25	21	47	10	34	4	12	24	10	10	12	72	199	139	116	248	388	160	87	56	51	120	96	2.469	4.81
Phvul.001G139700	GGPS1 geranylgeranyl pyrophosphate synthase 1	genome	0.211098	0.352712	-0.450972	0.0613268	0.300189	-0.968407	0.0856437	0.249311	-0.850128	0.315081	0.548124	-0.311896	0.193028	1	-0.732114	0.38561	0.918816	-0.382544	0.655877	0.867718	-0.353868	17	44	22	20	1	24	11	10	11	2	24	9	18	35	26	15	26	71	27	16	11	22	34	10	3.252	2.379
Phvul.001G139900	Ribosomal protein S10p/S20e family protein	genome	8.12261e-11	1.1382e-08	-0.684941	0.257753	0.622115	-0.0115313	0.0344834	0.141942	-0.152717	6.61444e-06	0.000457807	-0.457579	0.663116	1	-0.0264862	0.741074	0.98049	0.017274	0.0144938	0.100226	0.182922	3912	5856	3869	2562	1321	2405	2585	4086	3538	2860	3489	2975	2382	3351	3215	1983	2961	6523	4601	3118	2255	2861	4541	2459	534.351	332.383
Phvul.001G140000	ATPGIP1,PGIP1 polygalacturonase inhibiting protein 1	genome	3.10132e-05	0.000333149	-1.8825	0.01371	0.127234	-0.984333	0.0073023	0.0513678	-1.04087	0.00444345	0.0365578	-1.08768	0.00983457	0.983209	-1.15571	0.0829824	0.623502	-0.64926	0.000769459	0.0109742	1.46531	136	292	154	26	65	26	67	91	64	126	52	37	73	43	41	21	38	71	41	22	17	28	50	31	22.805	6.185
Phvul.001G140100	bZIP65,TGA10 bZIP transcription factor family protein	genome	0.0235079	0.065037	0.766217	0.71929	0.911662	0.173402	0.829522	0.91397	0.160623	0.147065	0.3486	-0.372641	0.0600575	1	-0.411973	0.0479081	0.502693	-0.530617	0.812959	0.939122	-0.189774	142	357	199	372	249	259	190	223	181	296	136	161	142	253	198	123	320	363	335	108	63	75	219	153	27.35	46.517
Phvul.001G140200	Calcium-dependent lipid-binding (CaLB domain) plant phosphoribosyltransferase family protein	genome	0.238683	0.385934	-0.0164357	0.392011	0.735184	0.0248215	0.992173	0.997478	0.148655	0.827225	0.913878	0.0236246	0.364648	1	0.158272	0.625469	0.967021	0.119908	0.144486	0.42996	-0.383386	240	306	229	180	167	221	152	237	206	237	214	202	199	318	236	304	355	688	543	221	190	233	407	251	30.368	30.024
Phvul.001G140300	Tubulin binding cofactor C domain-containing protein	genome	0.00752379	0.0264583	-0.130479	0.601568	0.85873	0.0859481	0.448295	0.656507	0.0557876	0.00234575	0.0241216	-0.199863	0.874594	1	-0.025442	0.63362	0.968367	0.120997	0.994158	0.997945	-0.156317	240	335	249	226	134	198	159	263	238	215	231	205	191	260	233	184	274	590	389	216	158	187	388	235	32.288	29.496
Phvul.001G140500	Tubulin binding cofactor C domain-containing protein	genome	0.517988	0.665406	0.209515	0.501862	0.803969	0.186058	0.596012	0.767647	0.182581	0.421998	0.648761	0.0441728	0.611246	1	-0.0460307	0.612526	0.965644	0.00125417	0.90172	0.971514	-0.167647	392	646	425	489	355	410	340	463	453	503	417	342	294	505	425	384	628	1209	727	356	263	350	620	364	57.326	66.286
Phvul.001G140600	Pectin lyase-like superfamily protein	genome	0.00299257	0.0127739	-1.05313	0.68249	0.897216	0.280752	0.549171	0.734008	-0.0895192	0.555686	0.750961	-0.0524674	0.614186	1	-0.017979	0.136104	0.728669	-0.523147	0.839554	0.949548	-0.0772409	27	35	22	7	10	13	20	22	35	14	18	28	20	24	22	16	34	62	54	12	8	11	20	19	3.291	1.586
Phvul.001G140700	Rhodanese/Cell cycle control phosphatase superfamily protein	genome	0.0488701	0.115557	1.2791	0.812897	0.946454	0.356834	0.271649	0.491571	0.914721	0.034006	0.137457	1.46215	0.333101	1	0.679318	0.217091	0.829643	0.810201	0.611484	0.843836	-0.561879	17	9	4	10	35	9	6	6	17	23	5	15	8	13	12	21	44	95	36	14	10	16	28	19	1.176	2.854
Phvul.001G140800	ATOEP16-3,OEP16-3 Mitochondrial import inner membrane translocase subunit Tim17/Tim22/Tim23 family protein	genome	2.04475e-10	2.45817e-08	-0.347041	0.000353213	0.0114998	-0.167804	7.47415e-06	0.000374559	-0.239609	0.00195191	0.021492	-0.119971	0.920268	1	-0.0350777	0.19956	0.811113	-0.0567542	0.0251397	0.146794	0.0309839	1764	2863	1835	1544	856	1366	1203	1639	1499	1307	1523	1330	1183	1892	1636	1350	1965	4314	2695	1462	1063	1385	2259	1288	253.207	199.07
Phvul.001G140900	SRF2 STRUBBELIG-receptor family 2	genome	0.620482	NA	-1.15472	0.897714	NA	-0.182203	0.897808	NA	-0.196143	0.300942	NA	-0.814234	0.297091	NA	-1.02772	0.671984	NA	-0.293239	0.0908923	NA	-2.00305	1	2	0	0	0	1	0	2	0	1	1	0	0	4	5	1	1	7	3	0	2	1	6	1	0.118	0.053
Phvul.001G141000	SPL9 squamosa promoter binding protein-like 9	genome	0.734168	0.831148	0.232234	0.2581	0.622453	-0.208475	0.358532	0.576909	-0.145616	0.133184	0.327744	0.522429	0.89187	1	-0.0238112	0.709874	0.97737	0.160056	0.0257093	0.148698	-0.717143	45	75	27	45	31	52	27	31	38	36	27	38	37	78	65	56	130	269	97	63	41	52	117	50	5.76	6.766
Phvul.001G141100	NA	genome	9.45334e-08	3.5551e-06	-0.691714	0.0642175	0.307495	-0.139537	0.0043725	0.0364354	-0.308561	0.00694828	0.0493745	-0.352172	0.870471	1	-0.0307428	0.95321	0.997935	0.0437943	0.00292818	0.0313016	0.301704	199	271	273	151	75	115	130	192	187	141	166	149	106	175	168	129	148	342	238	150	111	131	239	134	29.114	18.025
Phvul.001G141200	Mitochondrial transcription termination factor family protein	genome	0.627994	0.753338	0.332323	0.521771	0.816156	0.319348	0.450583	0.658334	0.346871	0.302136	0.534898	0.356252	0.590253	1	0.0880375	0.0282527	0.390672	0.643541	0.389229	0.699288	0.0388722	40	44	36	51	22	39	28	37	48	34	42	40	12	37	38	37	55	104	50	26	29	31	78	39	4.702	5.92
Phvul.001G141300	RNA-binding (RRM/RBD/RNP motifs) family protein	genome	0.993057	0.996841	0.166276	0.200486	0.551888	0.393114	0.523768	0.715478	0.272765	0.581096	0.768698	0.241376	0.469929	1	0.105852	0.964164	0.998942	0.0680959	0.288914	0.609334	-0.371543	60	85	75	55	52	76	50	84	84	78	71	53	56	93	63	65	129	247	128	69	62	61	118	63	8.62	9.673
Phvul.001G141400	NA	genome	0.0748245	0.160992	-0.50104	0.0260588	0.185285	-0.684901	0.0175178	0.09198	-0.737801	0.0150943	0.0818407	-0.6849	0.202354	1	-0.563048	0.115871	0.699361	-0.502909	0.38074	0.692846	0.204718	43	79	25	27	21	29	17	28	24	20	30	17	31	35	29	15	30	59	29	19	25	30	32	11	5.76	4.07
Phvul.001G141500	NA	genome	0.814663	NA	0.426478	0.378343	NA	-1.59418	0.639851	NA	-0.60812	0.625812	NA	-0.29956	0.294113	NA	-0.99218	0.175364	NA	-1.34365	0.260431	NA	-1.22894	2	2	0	1	1	2	0	1	0	0	0	2	2	1	4	1	2	7	2	1	1	1	1	1	0.157	0.211
Phvul.001G141600	myb-like HTH transcriptional regulator family protein	genome	NA	NA	1.77878	NA	NA	-0.788268	NA	NA	0.889147	NA	NA	0.79513	NA	NA	0.816977	NA	NA	0.391711	NA	NA	0.454169	14	23	66	23	224	15	17	16	12	102	26	17	8	22	26	24	42	105	71	20	21	39	25	16	4.036	13.849
Phvul.001G141700	myb-like HTH transcriptional regulator family protein	genome	0.00838825	NA	2.43054	0.153583	NA	-1.76308	0.827045	NA	0.0323307	0.452704	NA	-0.81975	0.387266	NA	-1.49976	0.875872	NA	-0.120056	0.507224	0.784805	0.424605	5	1	3	26	1	9	0	0	2	1	4	2	0	1	4	1	1	3	1	1	0	1	3	1	0.353	1.903
Phvul.001G141800	Nse4, component of Smc5/6 DNA repair complex	genome	0.200222	NA	NA	0.196955	NA	NA	0.19377	NA	NA	0.442593	NA	NA	0.478041	NA	NA	0.459977	NA	NA	0.572885	NA	0.557482	0	1	1	0	0	0	0	0	0	0	0	0	0	1	0	0	0	0	0	0	0	0	0	0	0.078	0
Phvul.001G141900	KH domain-containing protein / zinc finger (CCCH type) family protein	genome	0.727192	0.826738	0.126406	0.624964	0.870534	0.176721	0.650692	0.806676	0.181091	0.0306718	0.128617	-0.0828411	0.507814	1	-0.0811184	0.763253	0.982448	0.0159438	0.24478	0.561382	-0.0500993	268	439	320	319	227	285	242	329	305	315	322	248	177	336	279	204	380	732	446	222	182	215	412	245	40.242	43.927
Phvul.001G142000	LEA4-5 Late Embryogenesis Abundant 4-5	genome	0.728127	0.827246	1.11318	0.718259	0.91141	1.07049	0.00483161	0.0387527	3.95538	0.00901308	0.0585924	4.2444	0.920194	1	0.553969	0.000499719	0.0330144	4.11077	0.956927	0.988571	-0.281782	23	11	19	50	13	22	8	17	59	17	364	244	23	16	9	42	108	1451	54	18	8	872	16	15	2.077	4.493
Phvul.001G142100	FAD2 fatty acid desaturase 2	genome	0.304981	0.460917	-0.0739778	0.143135	0.467784	-0.145734	0.800599	0.897896	0.189267	0.0104161	0.0647547	-0.356228	0.36868	1	-0.153095	0.351265	0.903297	-0.118927	0.000136804	0.00270791	0.548957	2771	4901	3732	2890	2652	2489	2321	2927	2531	4579	2837	2467	1604	2191	2011	1594	2055	4333	3174	1594	1160	1681	2540	1601	446.854	424.518
Phvul.001G142200	POLD2 DNA polymerase delta small subunit	genome	0.177663	0.310649	-0.387684	0.507826	0.807294	0.429842	0.231352	0.447753	-0.341078	0.0299299	0.126732	-0.677853	0.552063	1	-0.182805	0.504695	0.951207	-0.18156	0.950068	0.98716	-0.161788	26	23	11	9	8	17	12	25	24	14	13	9	21	17	12	8	13	34	28	12	10	19	22	7	2.351	1.797
Phvul.001G142300	NA	genome	0.000219889	0.00160025	-1.24429	0.296361	0.659821	-0.305204	0.0882647	0.253769	-0.592007	0.234686	0.461973	-0.384201	0.554619	1	0.151066	0.412204	0.928982	-0.351076	0.594734	0.8364	0.0716391	318	521	222	138	37	157	169	200	279	69	224	242	197	349	206	228	207	579	458	280	210	236	226	180	41.574	17.549
Phvul.001G142400	Protein phosphatase 2C family protein	genome	0.849938	NA	0.426478	0.636403	NA	-0.594181	0.82148	NA	0.39188	0.112757	NA	2.34354	0.783575	NA	0.811238	0.114106	NA	2.45199	0.380069	NA	1.5667	1	2	1	3	0	1	0	0	2	0	3	1	0	0	1	3	3	3	1	1	0	3	2	1	0.157	0.211
Phvul.001G142500	ACT11 actin-11	genome	1.80872e-05	0.000217323	-1.2736	0.183435	0.526732	-0.327883	0.0419074	0.160631	-0.607431	0.0139853	0.0779611	-0.832506	0.405667	1	0.216266	0.975956	0.998942	0.0344064	0.565933	0.821535	0.0739873	3173	4433	2723	1317	361	1489	1509	2293	2408	937	2172	2044	2374	3188	1747	1825	1668	3730	4399	2964	2277	2922	3099	2130	404.731	167.407
Phvul.001G142600	Chaperone DnaJ-domain superfamily protein	genome	0.725938	0.826034	0.102733	0.527035	0.81945	0.0026485	0.771698	0.879332	0.0810378	0.331539	0.564225	0.289115	0.46917	1	0.159351	0.786454	0.985293	0.0791624	0.0196084	0.12359	0.283383	65	110	75	81	49	69	61	64	64	57	89	55	30	66	57	54	101	174	111	44	39	56	72	48	9.796	10.519
Phvul.001G142700	ATNUDT23,ATNUDX23,NUDX23 nudix hydrolase homolog 23	genome	0.934077	0.961427	0.166439	0.415761	0.750545	0.00133115	0.579268	0.754879	0.042836	0.0826948	0.243311	0.396477	0.405669	1	0.142434	0.951498	0.997869	0.0610859	0.0392655	0.19732	0.147692	118	217	135	141	99	151	103	123	129	123	115	130	77	131	108	95	220	417	221	104	71	90	170	99	18.416	20.668
Phvul.001G142800	Cysteine/Histidine-rich C1 domain family protein	genome	0.247745	NA	1.75899	0.565436	NA	1	0.393226	NA	1.4011	0.826364	NA	0.0800644	0.484968	NA	-0.665581	0.546777	NA	-0.604699	0.0904384	NA	-2.23816	0	2	0	2	2	1	1	1	1	1	2	1	4	2	1	5	4	4	2	3	0	1	0	4	0.078	0.264
[truncated: 21,342 more rows]
[truncated: 6 more columns]

## Sheet: DEGs
Supplementary File S1B: Differentially expressed genes (DEGs), respective gene ID and bin code of functional category (MapMan), gene description, fold-change in relation to control sample, p-value and false discovery rate (fdr) for each MACE library
[truncated: 1,172 more rows]

[truncated: 1 more sheets: R_Ctrl_vs_S_Ctrl]
