# Supplementary material for: Shared and tailored common bean transcriptomic responses to combined fusarium wilt and water deficit
Source: Hortic Res. 2021 Jul 1;8:149. doi: 10.1038/s41438-021-00583-2 (PMC8245569; doi:10.1038/s41438-021-00583-2)
Supplement: Supplementary file 4 — Supplementary File S3_genes validation MACE [file 41438_2021_583_MOESM4_ESM.xlsx]

## Sheet: Folha1
Supplementary File S3: Selected target genes for expression validation by qRT-PCR, with level of expression (log2 fold change), p-values and FDR values, and normalized transcript count for each condition, obtained using MACE. R = resistant accession (R-645), S = susceptible accession (S-1955), Ctrl = control, WD = water deficit single stress, Fop = fusarium wilt single stress, FopWD = combined fu…
	RWD vs RCtrl			RFop vs RCtrl			RFopWD vs RCtrl			SWD vs SCtrl			SFop vs SCtrl			SFopWD vs SCtrl				Normalized counts
Target Gene ID	log2FC	p-value	FDR	log2FC	p-value	FDR	log2FC	p-value	FDR	log2FC	p-value	FDR	log2FC	p-value	FDR	log2FC	p-value	FDR		RCtrl	RWD	RFop	RFopWD	SCtrl	SWD	SFop	SFopWD
Phvul.001G145600	0.024234	0.818303	0.908689	0.264065	0.822416	1	1.6908	0.00454576	0.142055	2.37567	7.34404e-05	0.000661896	2.27454	2.90274e-05	0.00192351	2.21491	5.82759e-05	0.00178215		170.55	173.44	204.81	550.59	138.08	716.62	668.11	641.06
Phvul.001G201300	-4.80006	4.29213e-11	3.48422e-08	-1.54422	0.0592697	1	-4.7144	1.74496e-11	7.43406e-08	-4.95204	3.10291e-11	5.41778e-09	-2.40958	0.000137747	0.00583875	-4.52435	2.9884e-10	1.25862e-07		82.43	2.96	28.27	3.14	47.45	1.53	8.93	2.06
Phvul.003G096700	5.74277	0.000244894	0.00547142	1.03439	0.779411	1	3.33836	0.0336029	0.426827	3.17299	0.000299182	0.00205326	1.35717	0.194201	0.542068	3.12402	0.00046309	0.0079093		4.21	225.33	8.62	42.56	52.23	471.09	133.81	455.37
Phvul.007G203400	3.37354	4.18534e-05	0.00167034	0.734526	0.454888	1	3.10204	1.23094e-05	0.00237549	3.14828	0.000290016	0.00200074	5.57484	8.31614e-15	4.11545e-11	6.03365	9.66602e-18	3.82678e-14		3.31	34.35	5.51	28.45	1.1	9.73	52.29	71.86
Phvul.007G231800	4.1353	1.39258e-05	0.000808392	0.628123	0.69621	1	2.44382	0.00246378	0.0984572	3.57217	3.32556e-05	0.000351572	1.55458	0.110903	0.410494	2.56571	0.0029476	0.0279176		2.79	48.99	4.31	15.17	2.35	27.96	6.91	13.92
