# Supplementary material for: Shared and tailored common bean transcriptomic responses to combined fusarium wilt and water deficit
Source: Hortic Res. 2021 Jul 1;8:149. doi: 10.1038/s41438-021-00583-2 (PMC8245569; doi:10.1038/s41438-021-00583-2)
Supplement: Supplementary file 5 — Supplementary File S2_M value [file 41438_2021_583_MOESM5_ESM.xlsx]

## Sheet: M value
Supplementary File S2: Expression stability (M values) of the potential reference genes for the qRT-PCR validation of the MACE expression results. Genes 1 and 2 were chosen as the best ones according to geNorm geNorm and NormFinder software packages.
Gene Name	M-Value
Treatment	2.61227
Gene 6	1.79933
PPIP	1.30645
Gene 4	0.812308
Gene 5	0.723207
RING	0.632204
Gene 3	0.515518
Gene 1	0.404874	<0.5
Gene 2	0.404874	<0.5
Gene Name	Gene ID	Gene Annotation
Gene 6	Phvul.011G206700	PFD1 PREFOLDIN 1				Genorm
PPIP	Phvul.011G001200	Phosphoinositide phosphatase family protein
Gene 4	Phvul.007G160700	Lung seven transmembrane receptor family protein
Gene 5	Phvul.009G253500	IMPA-2 importin alpha isoform 2
RING	Phvul.008G190100	RING/U-box domain-containing protein
Gene 3	Phvul.006G150700	DER2.2 DERLIN-2.2
Gene 1	Phvul.002G104100	RNA-binding (RRM/RBD/RNP motifs) family protein
Gene 2	Phvul.003G082700	IBR1,SDRA indole-3-butyric acid response 1, dehydrogenase/reductase SDR family member 4
						NormFinder
